# Supplementary material for: 2,2′-[(1E)-3-Phenyl­prop-2-ene-1,1-di­yl]bis­(3-hy­droxy-5,5-dimethyl­cyclo­hex-2-en-1-one)
Source: Acta Crystallogr Sect E Struct Rep Online. 2011 Aug 27;67(Pt 9):o2398. doi: 10.1107/S1600536811033745 (PMC3200888; doi:10.1107/S1600536811033745)
Supplement: Supplementary file 1 [file e-67-o2398-sup1.cif]

##############################################################################
#                                                                            #
# This CIF contains the data in a paper accepted for publication in          #
# Acta Crystallographica Section E. It conforms to the requirements of       #
# Notes for Authors for Acta Crystallographica Section E, and has been       #
# peer reviewed under the auspices of the IUCr Commission on Journals.       #
#                                                                            #
# Full details of the Crystallographic Information File format               #
# are given in the paper "The Crystallographic Information File (CIF):       #
# a New Standard Archive File for Crystallography" by S. R. Hall, F. H.      #
# Allen and I. D. Brown [Acta Cryst. (1991), A47, 655-685].                  #
#                                                                            #
# The current version of the core CIF dictionary is obtainable from          #
# ftp://ftp.iucr.org/pub/cif_core.dic.                                       #
#                                                                            #
# Software is freely available for graphical display of the structure(s)     #
# in this CIF. For information consult the CIF software page                 #
# http://www.iucr.org/resources/cif/software.                                #
#                                                                            #
# This file may be used for bona fide research purposes within the           #
# scientific community so long as proper attribution is given to the journal # 
# article from which it was obtained.                                        #
#                                                                            #
##############################################################################
data_global
_audit_creation_method     SHELXL-97
_journal_date_recd_electronic     2011-07-18
_journal_date_accepted     2011-08-18
_journal_name_full     'Acta Crystallographica, Section E'
_journal_year     2011
_journal_volume     67
_journal_issue      9
_journal_page_first     o2398
_journal_page_last     o2398
_journal_paper_category     QO
_journal_coeditor_code     CV5137
_publ_contact_author_name     'Dr Yu-lin Zhu'
_publ_contact_author_address
;
School of Chemistry and Environment
South China Normal University
Guangzhou 510006
People's Republic of China
;
_publ_contact_author_email     yulinzhu2002@yahoo.com.cn
_publ_contact_author_fax     ?
_publ_contact_author_phone     '(+8620) 39310258'
_publ_section_title
;\
2,2'-[(1<i>E</i>)-3-Phenylprop-2-ene-1,1-diyl]bis(3-hydroxy-5,5-\
dimethylcyclohex-2-en-1-one)
;
loop_
    _publ_author_name
    _publ_author_address
    'Yu-Lin Zhu'
;
School of Chemistry and Environment
South China Normal University
Guangzhou 510006
People's Republic of China
;
    'Guo-Lan Xiao'
;
School of Chemistry and Environment
South China Normal University
Guangzhou 510006
People's Republic of China
;
    'Yan-Fen Chen'
;
School of Chemistry and Environment
South China Normal University
Guangzhou 510006
People's Republic of China
;
    'Rui-Ting Chen'
;
School of Chemistry and Environment
South China Normal University
Guangzhou 510006
People's Republic of China
;
    'Ying Zhou'
;
School of Chemistry and Environment
South China Normal University
Guangzhou 510006
People's Republic of China
;
data_I
_audit_creation_method     SHELXL97
_chemical_name_systematic
;
2,2'-[(1<i>E</i>)-3-Phenylprop-2-ene-1,1-diyl]bis(3-hydroxy-5,5-
dimethylcyclohex-2-en-1-one)
;
_chemical_name_common     ?
_chemical_formula_moiety     'C25 H30 O4'
_chemical_formula_sum     'C25 H30 O4'
_chemical_formula_iupac     'C25 H30 O4'
_chemical_formula_weight     394.49
_chemical_melting_point     ?
_symmetry_cell_setting     triclinic
_symmetry_space_group_name_H-M     'P -1'
_symmetry_space_group_name_hall     '-P 1'
loop_
    _symmetry_equiv_pos_as_xyz
    'x, y, z'
    '-x, -y, -z'
_cell_length_a     5.9465(15)
_cell_length_b     11.214(3)
_cell_length_c     17.170(4)
_cell_angle_alpha     82.804(3)
_cell_angle_beta     81.062(3)
_cell_angle_gamma     76.927(3)
_cell_volume     1096.9(5)
_cell_formula_units_Z     2
_cell_measurement_reflns_used     2118
_cell_measurement_theta_min     2.32
_cell_measurement_theta_max     27.19
_cell_measurement_temperature     293(2)
_exptl_crystal_description     block
_exptl_crystal_colour     colourless
_exptl_crystal_size_max     0.30
_exptl_crystal_size_mid     0.28
_exptl_crystal_size_min     0.20
_exptl_crystal_density_diffrn     1.194
_exptl_crystal_density_meas     ?
_exptl_crystal_density_method     'not measured'
_exptl_crystal_F_000     424
_exptl_absorpt_coefficient_mu     0.080
_exptl_absorpt_correction_type     multi-scan
_exptl_absorpt_process_details     '(SADABS; Bruker, 2004)'
_exptl_absorpt_correction_T_min     0.9765
_exptl_absorpt_correction_T_max     0.9843
_exptl_special_details
;
;
_diffrn_ambient_temperature     293(2)
_diffrn_radiation_type     MoK\a
_diffrn_radiation_wavelength     0.71073
_diffrn_radiation_source     'fine-focus sealed tube'
_diffrn_radiation_monochromator     graphite
_diffrn_measurement_device_type     'Bruker APEXII area-detector'
_diffrn_measurement_method     '\f and \w'
_diffrn_detector_area_resol_mean     ?
_diffrn_reflns_number     11804
_diffrn_reflns_av_R_equivalents     0.0203
_diffrn_reflns_av_sigmaI/netI     0.0231
_diffrn_reflns_theta_min     1.87
_diffrn_reflns_theta_max     25.99
_diffrn_reflns_theta_full     25.99
_diffrn_measured_fraction_theta_max     0.963
_diffrn_measured_fraction_theta_full     0.963
_diffrn_reflns_limit_h_min     -7
_diffrn_reflns_limit_h_max     6
_diffrn_reflns_limit_k_min     -13
_diffrn_reflns_limit_k_max     13
_diffrn_reflns_limit_l_min     -21
_diffrn_reflns_limit_l_max     9
_diffrn_standards_number     ?
_diffrn_standards_interval_count     ?
_diffrn_standards_interval_time     ?
_diffrn_standards_decay_%     ?
_refine_special_details
;
 Refinement of F^2^ against ALL reflections.  The weighted R-factor wR and
 goodness of fit S are based on F^2^, conventional R-factors R are based
 on F, with F set to zero for negative F^2^. The threshold expression of
 F^2^ > 2sigma(F^2^) is used only for calculating R-factors(gt) etc. and is
 not relevant to the choice of reflections for refinement.  R-factors based
 on F^2^ are statistically about twice as large as those based on F, and R-
 factors based on ALL data will be even larger.
;
_reflns_number_total     4149
_reflns_number_gt     3560
_reflns_threshold_expression     I>2\s(I)
_refine_ls_structure_factor_coef     Fsqd
_refine_ls_matrix_type     full
_refine_ls_R_factor_all     0.0811
_refine_ls_R_factor_gt     0.0711
_refine_ls_wR_factor_gt     0.1473
_refine_ls_wR_factor_ref     0.1535
_refine_ls_goodness_of_fit_ref     1.021
_refine_ls_restrained_S_all     1.021
_refine_ls_number_reflns     4149
_refine_ls_number_parameters     269
_refine_ls_number_restraints     0
_refine_ls_hydrogen_treatment     constr
_refine_ls_weighting_scheme     calc
_refine_ls_weighting_details
       'calc w = 1/[\s^2^(Fo^2^)+(0.0190P)^2^+1.9414P] where P=(Fo^2^+2Fc^2^)/3'
_atom_sites_solution_hydrogens     geom
_atom_sites_solution_primary     direct
_atom_sites_solution_secondary     difmap
_refine_ls_shift/su_max     0.000
_refine_ls_shift/su_mean     0.000
_refine_diff_density_max     0.291
_refine_diff_density_min     -0.204
_refine_ls_extinction_method     'SHELXL97 (Sheldrick, 2008)'
_refine_ls_extinction_coef     0.0130(19)
_refine_ls_extinction_expression
                                  'Fc^*^=kFc[1+0.001xFc^2^\l^3^/sin(2\q)]^-1/4^'
loop_
    _atom_type_symbol
    _atom_type_description
    _atom_type_scat_dispersion_real
    _atom_type_scat_dispersion_imag
    _atom_type_scat_source
    'C' 'C' 0.0033 0.0016
                         'International Tables Vol C Tables 4.2.6.8 and 6.1.1.4'
    'H' 'H' 0.0000 0.0000
                         'International Tables Vol C Tables 4.2.6.8 and 6.1.1.4'
    'O' 'O' 0.0106 0.0060
                         'International Tables Vol C Tables 4.2.6.8 and 6.1.1.4'
_computing_data_collection     'APEX2 (Bruker, 2004)'
_computing_cell_refinement     'SAINT (Bruker, 2004)'
_computing_data_reduction     'SAINT (Bruker, 2004)'
_computing_structure_solution     'SHELXS97 (Sheldrick, 2008)'
_computing_structure_refinement     'SHELXL97 (Sheldrick, 2008)'
_computing_molecular_graphics     'SHELXTL (Sheldrick, 2008)'
_computing_publication_material     'SHELXTL (Sheldrick, 2008)'
loop_
    _atom_site_type_symbol
    _atom_site_label
    _atom_site_fract_x
    _atom_site_fract_y
    _atom_site_fract_z
    _atom_site_U_iso_or_equiv
    _atom_site_adp_type
    _atom_site_calc_flag
    _atom_site_refinement_flags
    _atom_site_occupancy
    _atom_site_symmetry_multiplicity
    _atom_site_disorder_assembly
    _atom_site_disorder_group
    C C6 0.2857(5) 0.8045(2) 0.81379(16) 0.0357(6) Uani d . 1 1 . .
    C C5 0.4316(5) 0.7081(2) 0.85206(16) 0.0374(6) Uani d . 1 1 . .
    C C1 0.0541(5) 0.8394(3) 0.85021(17) 0.0429(7) Uani d . 1 1 . .
    C C4 0.3647(6) 0.6518(3) 0.93287(17) 0.0506(8) Uani d . 1 1 . .
    H H4A 0.5010 0.6299 0.9604 0.061 Uiso calc R 1 1 . .
    H H4B 0.3156 0.5764 0.9283 0.061 Uiso calc R 1 1 . .
    C C2 -0.0248(6) 0.7860(3) 0.93157(19) 0.0576(9) Uani d . 1 1 . .
    H H2A -0.1034 0.7208 0.9267 0.069 Uiso calc R 1 1 . .
    H H2B -0.1377 0.8494 0.9586 0.069 Uiso calc R 1 1 . .
    C C3 0.1700(6) 0.7341(3) 0.98281(17) 0.0514(8) Uani d . 1 1 . .
    C C7 0.2611(8) 0.8383(4) 1.0080(2) 0.0740(11) Uani d . 1 1 . .
    H H7A 0.3860 0.8043 1.0389 0.111 Uiso calc R 1 1 . .
    H H7B 0.1375 0.8896 1.0392 0.111 Uiso calc R 1 1 . .
    H H7C 0.3169 0.8863 0.9619 0.111 Uiso calc R 1 1 . .
    C C8 0.0803(8) 0.6583(4) 1.0562(2) 0.0821(13) Uani d . 1 1 . .
    H H8A 0.0167 0.5950 1.0405 0.123 Uiso calc R 1 1 . .
    H H8B -0.0386 0.7107 1.0883 0.123 Uiso calc R 1 1 . .
    H H8C 0.2064 0.6215 1.0861 0.123 Uiso calc R 1 1 . .
    C C9 0.3718(4) 0.8650(2) 0.73423(15) 0.0342(6) Uani d . 1 1 . .
    H H9 0.5418 0.8459 0.7315 0.041 Uiso calc R 1 1 . .
    C C20 0.3317(5) 1.2099(2) 0.75974(16) 0.0379(6) Uani d . 1 1 . .
    C C18 0.3039(5) 1.0046(2) 0.72762(16) 0.0398(6) Uani d . 1 1 . .
    H H18 0.1955 1.0426 0.6938 0.048 Uiso calc R 1 1 . .
    C C19 0.3858(5) 1.0746(2) 0.76568(18) 0.0427(7) Uani d . 1 1 . .
    H H19 0.4901 1.0350 0.8005 0.051 Uiso calc R 1 1 . .
    C C21 0.1371(5) 1.2795(3) 0.72830(18) 0.0458(7) Uani d . 1 1 . .
    H H21 0.0347 1.2401 0.7110 0.055 Uiso calc R 1 1 . .
    C C25 0.4806(6) 1.2720(3) 0.78509(18) 0.0482(7) Uani d . 1 1 . .
    H H25 0.6132 1.2275 0.8060 0.058 Uiso calc R 1 1 . .
    C C23 0.2417(7) 1.4659(3) 0.7482(2) 0.0605(9) Uani d . 1 1 . .
    H H23 0.2115 1.5514 0.7444 0.073 Uiso calc R 1 1 . .
    C C24 0.4348(7) 1.3986(3) 0.7797(2) 0.0593(9) Uani d . 1 1 . .
    H H24 0.5354 1.4387 0.7975 0.071 Uiso calc R 1 1 . .
    C C22 0.0926(6) 1.4064(3) 0.7221(2) 0.0573(9) Uani d . 1 1 . .
    H H22 -0.0381 1.4516 0.7004 0.069 Uiso calc R 1 1 . .
    C C10 0.3235(5) 0.8101(2) 0.66340(15) 0.0355(6) Uani d . 1 1 . .
    C C11 0.4927(5) 0.7122(2) 0.63160(16) 0.0395(6) Uani d . 1 1 . .
    C C15 0.1190(5) 0.8469(3) 0.62977(16) 0.0404(6) Uani d . 1 1 . .
    C C12 0.4642(6) 0.6603(3) 0.55792(18) 0.0521(8) Uani d . 1 1 . .
    H H12A 0.3949 0.5890 0.5732 0.063 Uiso calc R 1 1 . .
    H H12B 0.6169 0.6329 0.5288 0.063 Uiso calc R 1 1 . .
    C C13 0.3140(6) 0.7512(3) 0.50335(17) 0.0494(7) Uani d . 1 1 . .
    C C14 0.0882(5) 0.8041(3) 0.55416(18) 0.0523(8) Uani d . 1 1 . .
    H H14A 0.0015 0.8728 0.5234 0.063 Uiso calc R 1 1 . .
    H H14B -0.0049 0.7418 0.5664 0.063 Uiso calc R 1 1 . .
    C C16 0.4406(7) 0.8516(3) 0.4663(2) 0.0679(10) Uani d . 1 1 . .
    H H16A 0.3454 0.9085 0.4320 0.102 Uiso calc R 1 1 . .
    H H16B 0.5847 0.8157 0.4362 0.102 Uiso calc R 1 1 . .
    H H16C 0.4721 0.8941 0.5072 0.102 Uiso calc R 1 1 . .
    C C17 0.2593(8) 0.6843(4) 0.4381(2) 0.0787(12) Uani d . 1 1 . .
    H H17A 0.1771 0.6215 0.4618 0.118 Uiso calc R 1 1 . .
    H H17B 0.4020 0.6474 0.4077 0.118 Uiso calc R 1 1 . .
    H H17C 0.1646 0.7421 0.4040 0.118 Uiso calc R 1 1 . .
    O O3 0.6399(3) 0.65715(19) 0.81993(12) 0.0469(5) Uani d . 1 1 . .
    H H3 0.6525 0.6755 0.7719 0.070 Uiso calc R 1 1 . .
    O O1 0.6739(4) 0.66073(19) 0.66454(12) 0.0501(5) Uani d . 1 1 . .
    O O2 -0.0650(4) 0.9210(2) 0.66144(13) 0.0554(6) Uani d . 1 1 . .
    H H2 -0.0526 0.9260 0.7078 0.083 Uiso calc R 1 1 . .
    O O4 -0.1002(4) 0.9153(2) 0.81522(13) 0.0588(6) Uani d . 1 1 . .
loop_
    _atom_site_aniso_label
    _atom_site_aniso_U_11
    _atom_site_aniso_U_22
    _atom_site_aniso_U_33
    _atom_site_aniso_U_12
    _atom_site_aniso_U_13
    _atom_site_aniso_U_23
    C6 0.0404(14) 0.0296(13) 0.0385(14) -0.0068(11) -0.0109(11) -0.0022(10)
    C5 0.0417(15) 0.0331(13) 0.0377(14) -0.0070(11) -0.0087(11) -0.0025(11)
    C1 0.0365(15) 0.0466(16) 0.0442(16) -0.0036(12) -0.0084(12) -0.0052(13)
    C4 0.063(2) 0.0411(16) 0.0410(16) -0.0011(14) -0.0069(14) 0.0042(13)
    C2 0.0456(18) 0.076(2) 0.0470(18) -0.0086(16) -0.0009(14) -0.0033(16)
    C3 0.0582(19) 0.0573(19) 0.0348(15) -0.0079(15) -0.0048(13) 0.0016(13)
    C7 0.090(3) 0.076(3) 0.058(2) -0.006(2) -0.020(2) -0.0202(19)
    C8 0.094(3) 0.092(3) 0.046(2) -0.009(2) 0.003(2) 0.008(2)
    C9 0.0320(13) 0.0282(12) 0.0403(14) -0.0028(10) -0.0063(11) 0.0007(10)
    C20 0.0396(14) 0.0348(14) 0.0373(14) -0.0053(11) -0.0014(11) -0.0055(11)
    C18 0.0470(16) 0.0309(13) 0.0404(15) -0.0041(12) -0.0124(12) 0.0014(11)
    C19 0.0408(15) 0.0347(14) 0.0519(17) 0.0003(12) -0.0159(13) -0.0048(12)
    C21 0.0474(17) 0.0377(15) 0.0522(17) -0.0039(13) -0.0116(13) -0.0069(13)
    C25 0.0503(17) 0.0484(17) 0.0492(17) -0.0129(14) -0.0095(14) -0.0087(14)
    C23 0.082(3) 0.0341(16) 0.063(2) -0.0151(17) 0.0035(18) -0.0068(15)
    C24 0.070(2) 0.0486(18) 0.066(2) -0.0238(17) -0.0063(18) -0.0157(16)
    C22 0.064(2) 0.0383(16) 0.062(2) 0.0031(15) -0.0098(17) 0.0021(14)
    C10 0.0381(14) 0.0300(13) 0.0369(14) -0.0073(11) -0.0034(11) 0.0013(10)
    C11 0.0435(15) 0.0321(13) 0.0374(14) -0.0052(12) 0.0009(12) 0.0043(11)
    C15 0.0406(15) 0.0373(14) 0.0420(15) -0.0073(12) -0.0036(12) -0.0031(12)
    C12 0.069(2) 0.0375(15) 0.0447(17) -0.0006(14) -0.0048(15) -0.0065(13)
    C13 0.063(2) 0.0474(17) 0.0367(15) -0.0073(15) -0.0066(14) -0.0069(13)
    C14 0.0488(18) 0.061(2) 0.0493(18) -0.0090(15) -0.0148(14) -0.0093(15)
    C16 0.082(3) 0.063(2) 0.049(2) -0.0109(19) -0.0005(18) 0.0112(16)
    C17 0.106(3) 0.076(3) 0.055(2) -0.002(2) -0.024(2) -0.0255(19)
    O3 0.0456(12) 0.0445(11) 0.0429(11) 0.0047(9) -0.0072(9) 0.0005(9)
    O1 0.0460(12) 0.0466(12) 0.0470(12) 0.0077(9) -0.0030(9) -0.0001(9)
    O2 0.0422(12) 0.0646(14) 0.0536(13) 0.0089(10) -0.0110(10) -0.0155(11)
    O4 0.0404(12) 0.0707(15) 0.0545(13) 0.0098(11) -0.0093(10) -0.0009(11)
_geom_special_details
;
 All esds (except the esd in the dihedral angle between two l.s. planes)
 are estimated using the full covariance matrix.  The cell esds are taken
 into account individually in the estimation of esds in distances, angles
 and torsion angles; correlations between esds in cell parameters are only
 used when they are defined by crystal symmetry.  An approximate (isotropic)
 treatment of cell esds is used for estimating esds involving l.s. planes.
;
loop_
    _geom_bond_atom_site_label_1
    _geom_bond_atom_site_label_2
    _geom_bond_site_symmetry_2
    _geom_bond_distance
    _geom_bond_publ_flag
    C6 C5 . 1.388(4) ?
    C6 C1 . 1.411(4) ?
    C6 C9 . 1.515(4) ?
    C5 O3 . 1.308(3) ?
    C5 C4 . 1.485(4) ?
    C1 O4 . 1.272(3) ?
    C1 C2 . 1.498(4) ?
    C4 C3 . 1.528(4) ?
    C4 H4A . 0.9700 ?
    C4 H4B . 0.9700 ?
    C2 C3 . 1.529(4) ?
    C2 H2A . 0.9700 ?
    C2 H2B . 0.9700 ?
    C3 C8 . 1.524(5) ?
    C3 C7 . 1.527(5) ?
    C7 H7A . 0.9600 ?
    C7 H7B . 0.9600 ?
    C7 H7C . 0.9600 ?
    C8 H8A . 0.9600 ?
    C8 H8B . 0.9600 ?
    C8 H8C . 0.9600 ?
    C9 C18 . 1.520(3) ?
    C9 C10 . 1.522(4) ?
    C9 H9 . 0.9800 ?
    C20 C21 . 1.385(4) ?
    C20 C25 . 1.391(4) ?
    C20 C19 . 1.472(4) ?
    C18 C19 . 1.297(4) ?
    C18 H18 . 0.9300 ?
    C19 H19 . 0.9300 ?
    C21 C22 . 1.381(4) ?
    C21 H21 . 0.9300 ?
    C25 C24 . 1.378(4) ?
    C25 H25 . 0.9300 ?
    C23 C24 . 1.371(5) ?
    C23 C22 . 1.377(5) ?
    C23 H23 . 0.9300 ?
    C24 H24 . 0.9300 ?
    C22 H22 . 0.9300 ?
    C10 C15 . 1.383(4) ?
    C10 C11 . 1.413(4) ?
    C11 O1 1 1.280(3) ?
    C11 O1 . 1.280(3) ?
    C11 C12 . 1.504(4) ?
    C15 O2 . 1.304(3) ?
    C15 C14 . 1.490(4) ?
    C12 C13 . 1.524(4) ?
    C12 H12A . 0.9700 ?
    C12 H12B . 0.9700 ?
    C13 C16 . 1.514(5) ?
    C13 C14 . 1.523(4) ?
    C13 C17 . 1.536(4) ?
    C14 H14A . 0.9700 ?
    C14 H14B . 0.9700 ?
    C16 H16A . 0.9600 ?
    C16 H16B . 0.9600 ?
    C16 H16C . 0.9600 ?
    C17 H17A . 0.9600 ?
    C17 H17B . 0.9600 ?
    C17 H17C . 0.9600 ?
    O3 H3 . 0.8200 ?
    O2 H2 . 0.8200 ?
loop_
    _geom_angle_atom_site_label_1
    _geom_angle_atom_site_label_2
    _geom_angle_atom_site_label_3
    _geom_angle_site_symmetry_1
    _geom_angle_site_symmetry_3
    _geom_angle
    _geom_angle_publ_flag
    C5 C6 C1 . . 117.4(3) ?
    C5 C6 C9 . . 120.6(2) ?
    C1 C6 C9 . . 122.0(2) ?
    O3 C5 C6 . . 123.2(2) ?
    O3 C5 C4 . . 113.6(2) ?
    C6 C5 C4 . . 123.2(3) ?
    O4 C1 C6 . . 122.0(3) ?
    O4 C1 C2 . . 116.4(3) ?
    C6 C1 C2 . . 121.6(3) ?
    C5 C4 C3 . . 114.5(2) ?
    C5 C4 H4A . . 108.6 ?
    C3 C4 H4A . . 108.6 ?
    C5 C4 H4B . . 108.6 ?
    C3 C4 H4B . . 108.6 ?
    H4A C4 H4B . . 107.6 ?
    C1 C2 C3 . . 114.7(3) ?
    C1 C2 H2A . . 108.6 ?
    C3 C2 H2A . . 108.6 ?
    C1 C2 H2B . . 108.6 ?
    C3 C2 H2B . . 108.6 ?
    H2A C2 H2B . . 107.6 ?
    C8 C3 C7 . . 109.4(3) ?
    C8 C3 C4 . . 109.6(3) ?
    C7 C3 C4 . . 110.1(3) ?
    C8 C3 C2 . . 110.1(3) ?
    C7 C3 C2 . . 110.4(3) ?
    C4 C3 C2 . . 107.3(3) ?
    C3 C7 H7A . . 109.5 ?
    C3 C7 H7B . . 109.5 ?
    H7A C7 H7B . . 109.5 ?
    C3 C7 H7C . . 109.5 ?
    H7A C7 H7C . . 109.5 ?
    H7B C7 H7C . . 109.5 ?
    C3 C8 H8A . . 109.5 ?
    C3 C8 H8B . . 109.5 ?
    H8A C8 H8B . . 109.5 ?
    C3 C8 H8C . . 109.5 ?
    H8A C8 H8C . . 109.5 ?
    H8B C8 H8C . . 109.5 ?
    C6 C9 C18 . . 113.8(2) ?
    C6 C9 C10 . . 114.3(2) ?
    C18 C9 C10 . . 113.0(2) ?
    C6 C9 H9 . . 104.8 ?
    C18 C9 H9 . . 104.8 ?
    C10 C9 H9 . . 104.8 ?
    C21 C20 C25 . . 117.8(3) ?
    C21 C20 C19 . . 122.3(3) ?
    C25 C20 C19 . . 119.9(3) ?
    C19 C18 C9 . . 124.9(3) ?
    C19 C18 H18 . . 117.6 ?
    C9 C18 H18 . . 117.6 ?
    C18 C19 C20 . . 127.1(3) ?
    C18 C19 H19 . . 116.4 ?
    C20 C19 H19 . . 116.4 ?
    C22 C21 C20 . . 121.1(3) ?
    C22 C21 H21 . . 119.4 ?
    C20 C21 H21 . . 119.4 ?
    C24 C25 C20 . . 121.0(3) ?
    C24 C25 H25 . . 119.5 ?
    C20 C25 H25 . . 119.5 ?
    C24 C23 C22 . . 119.7(3) ?
    C24 C23 H23 . . 120.2 ?
    C22 C23 H23 . . 120.2 ?
    C23 C24 C25 . . 120.3(3) ?
    C23 C24 H24 . . 119.8 ?
    C25 C24 H24 . . 119.8 ?
    C23 C22 C21 . . 120.0(3) ?
    C23 C22 H22 . . 120.0 ?
    C21 C22 H22 . . 120.0 ?
    C15 C10 C11 . . 117.5(3) ?
    C15 C10 C9 . . 124.0(2) ?
    C11 C10 C9 . . 118.5(2) ?
    O1 C11 C10 1 . 122.4(3) ?
    O1 C11 C10 . . 122.4(3) ?
    O1 C11 C12 1 . 116.5(2) ?
    O1 C11 C12 . . 116.5(2) ?
    C10 C11 C12 . . 121.1(3) ?
    O2 C15 C10 . . 123.4(3) ?
    O2 C15 C14 . . 113.8(3) ?
    C10 C15 C14 . . 122.9(3) ?
    C11 C12 C13 . . 113.9(2) ?
    C11 C12 H12A . . 108.8 ?
    C13 C12 H12A . . 108.8 ?
    C11 C12 H12B . . 108.8 ?
    C13 C12 H12B . . 108.8 ?
    H12A C12 H12B . . 107.7 ?
    C16 C13 C14 . . 111.0(3) ?
    C16 C13 C12 . . 109.8(3) ?
    C14 C13 C12 . . 106.9(3) ?
    C16 C13 C17 . . 109.7(3) ?
    C14 C13 C17 . . 109.4(3) ?
    C12 C13 C17 . . 110.0(3) ?
    C15 C14 C13 . . 114.8(3) ?
    C15 C14 H14A . . 108.6 ?
    C13 C14 H14A . . 108.6 ?
    C15 C14 H14B . . 108.6 ?
    C13 C14 H14B . . 108.6 ?
    H14A C14 H14B . . 107.5 ?
    C13 C16 H16A . . 109.5 ?
    C13 C16 H16B . . 109.5 ?
    H16A C16 H16B . . 109.5 ?
    C13 C16 H16C . . 109.5 ?
    H16A C16 H16C . . 109.5 ?
    H16B C16 H16C . . 109.5 ?
    C13 C17 H17A . . 109.5 ?
    C13 C17 H17B . . 109.5 ?
    H17A C17 H17B . . 109.5 ?
    C13 C17 H17C . . 109.5 ?
    H17A C17 H17C . . 109.5 ?
    H17B C17 H17C . . 109.5 ?
    C5 O3 H3 . . 109.5 ?
    C15 O2 H2 . . 109.5 ?
loop_
    _geom_torsion_atom_site_label_1
    _geom_torsion_atom_site_label_2
    _geom_torsion_atom_site_label_3
    _geom_torsion_atom_site_label_4
    _geom_torsion_site_symmetry_1
    _geom_torsion_site_symmetry_2
    _geom_torsion_site_symmetry_3
    _geom_torsion_site_symmetry_4
    _geom_torsion
    _geom_torsion_publ_flag
    C1 C6 C5 O3 . . . . 171.1(3) ?
    C9 C6 C5 O3 . . . . -6.2(4) ?
    C1 C6 C5 C4 . . . . -7.9(4) ?
    C9 C6 C5 C4 . . . . 174.8(3) ?
    C5 C6 C1 O4 . . . . -170.8(3) ?
    C9 C6 C1 O4 . . . . 6.5(4) ?
    C5 C6 C1 C2 . . . . 7.5(4) ?
    C9 C6 C1 C2 . . . . -175.2(3) ?
    O3 C5 C4 C3 . . . . 159.0(3) ?
    C6 C5 C4 C3 . . . . -21.9(4) ?
    O4 C1 C2 C3 . . . . -159.0(3) ?
    C6 C1 C2 C3 . . . . 22.6(4) ?
    C5 C4 C3 C8 . . . . 167.7(3) ?
    C5 C4 C3 C7 . . . . -72.0(4) ?
    C5 C4 C3 C2 . . . . 48.1(4) ?
    C1 C2 C3 C8 . . . . -167.7(3) ?
    C1 C2 C3 C7 . . . . 71.4(4) ?
    C1 C2 C3 C4 . . . . -48.5(4) ?
    C5 C6 C9 C18 . . . . -135.7(3) ?
    C1 C6 C9 C18 . . . . 47.1(3) ?
    C5 C6 C9 C10 . . . . 92.5(3) ?
    C1 C6 C9 C10 . . . . -84.7(3) ?
    C6 C9 C18 C19 . . . . 69.0(4) ?
    C10 C9 C18 C19 . . . . -158.5(3) ?
    C9 C18 C19 C20 . . . . 178.0(3) ?
    C21 C20 C19 C18 . . . . 18.1(5) ?
    C25 C20 C19 C18 . . . . -160.8(3) ?
    C25 C20 C21 C22 . . . . 0.1(4) ?
    C19 C20 C21 C22 . . . . -178.9(3) ?
    C21 C20 C25 C24 . . . . 0.5(4) ?
    C19 C20 C25 C24 . . . . 179.5(3) ?
    C22 C23 C24 C25 . . . . 0.3(5) ?
    C20 C25 C24 C23 . . . . -0.7(5) ?
    C24 C23 C22 C21 . . . . 0.4(5) ?
    C20 C21 C22 C23 . . . . -0.6(5) ?
    C6 C9 C10 C15 . . . . 87.1(3) ?
    C18 C9 C10 C15 . . . . -45.1(4) ?
    C6 C9 C10 C11 . . . . -90.3(3) ?
    C18 C9 C10 C11 . . . . 137.5(2) ?
    C15 C10 C11 O1 . . . 1 -170.8(3) ?
    C9 C10 C11 O1 . . . 1 6.7(4) ?
    C15 C10 C11 O1 . . . . -170.8(3) ?
    C9 C10 C11 O1 . . . . 6.7(4) ?
    C15 C10 C11 C12 . . . . 7.2(4) ?
    C9 C10 C11 C12 . . . . -175.2(2) ?
    C11 C10 C15 O2 . . . . 168.1(3) ?
    C9 C10 C15 O2 . . . . -9.3(4) ?
    C11 C10 C15 C14 . . . . -11.2(4) ?
    C9 C10 C15 C14 . . . . 171.5(3) ?
    O1 C11 C12 C13 1 . . . -155.9(3) ?
    O1 C11 C12 C13 . . . . -155.9(3) ?
    C10 C11 C12 C13 . . . . 25.9(4) ?
    C11 C12 C13 C16 . . . . 69.2(4) ?
    C11 C12 C13 C14 . . . . -51.3(4) ?
    C11 C12 C13 C17 . . . . -170.0(3) ?
    O2 C15 C14 C13 . . . . 162.1(3) ?
    C10 C15 C14 C13 . . . . -18.5(4) ?
    C16 C13 C14 C15 . . . . -71.7(4) ?
    C12 C13 C14 C15 . . . . 48.0(4) ?
    C17 C13 C14 C15 . . . . 167.0(3) ?
loop_
    _geom_hbond_atom_site_label_D
    _geom_hbond_atom_site_label_H
    _geom_hbond_atom_site_label_A
    _geom_hbond_site_symmetry_A
    _geom_hbond_distance_DH
    _geom_hbond_distance_HA
    _geom_hbond_distance_DA
    _geom_hbond_angle_DHA
    O2 H2 O4 . 0.82 1.82 2.610(3) 162.7
    O3 H3 O1 . 0.82 1.85 2.640(3) 160.1
    C19 H19 O4 1_655 0.93 2.54 3.349(3) 146.3
    C14 H14B O1 1_455 0.97 2.59 3.439(4) 146.0
