# Supplementary material for: 2,2′-[(1E)-3-Phenyl­prop-2-ene-1,1-di­yl]bis­(3-hy­droxy-5,5-dimethyl­cyclo­hex-2-en-1-one)
Source: Acta Crystallogr Sect E Struct Rep Online. 2011 Aug 27;67(Pt 9):o2398. doi: 10.1107/S1600536811033745 (PMC3200888; doi:10.1107/S1600536811033745)
Supplement: Supplementary file 2 [file e-67-o2398-Isup2.hkl]

# 
# h,k,l, Fc-squared, Fo-squared, sigma(Fo-squared) and status flag 
# 
data_I
_shelx_title ' 081119B in P-1' 
_shelx_refln_list_code          4 
_shelx_F_calc_maximum      101.13 
_exptl_crystal_F_000       424.00 
_reflns_d_resolution_high  0.8108 
 
loop_ 
 _symmetry_equiv_pos_as_xyz 
 'x, y, z' 
 '-x, -y, -z' 
 
_cell_length_a     5.9465 
_cell_length_b    11.2144 
_cell_length_c    17.1696 
_cell_angle_alpha  82.804 
_cell_angle_beta   81.062 
_cell_angle_gamma  76.927 
 
_shelx_F_squared_multiplier     1.000 
 
loop_ 
 _refln_index_h 
 _refln_index_k 
 _refln_index_l 
 _refln_F_squared_calc 
 _refln_F_squared_meas 
 _refln_F_squared_sigma 
 _refln_observed_status 
   1   0   0      762.31      691.25      8.74 o 
   2   0   0      309.16      253.46      2.69 o 
   3   0   0      535.55      576.11      6.91 o 
   4   0   0      202.83      193.69      4.67 o 
   5   0   0      219.48      241.57      3.80 o 
   6   0   0        1.55        2.00      0.82 o 
   7   0   0        8.62       11.62      1.49 o 
  -6   1   0        0.01        0.81      0.79 o 
  -5   1   0       84.30      112.01      2.15 o 
  -4   1   0        0.38        1.70      0.68 o 
  -3   1   0      180.97      212.01      2.39 o 
  -2   1   0      117.64      111.79      1.32 o 
  -1   1   0       74.61       69.10      0.82 o 
   0   1   0      270.39      313.83      3.84 o 
   1   1   0     4754.67     4544.43     56.57 o 
   2   1   0        0.00        1.16      0.71 o 
   3   1   0        8.73       11.72      0.29 o 
   4   1   0       84.69       76.63      1.53 o 
   5   1   0        0.70        7.17      0.92 o 
   6   1   0       27.44       32.60      1.90 o 
   7   1   0        0.97        0.57      0.83 o 
  -6   2   0       27.97       33.61      2.01 o 
  -5   2   0       88.74      102.99      3.29 o 
  -4   2   0       29.38       24.19      2.29 o 
  -3   2   0        0.86        1.21      0.35 o 
  -2   2   0      216.05      226.70      2.50 o 
  -1   2   0       37.91       54.54      2.57 o 
   0   2   0    10226.48    11344.34    589.35 o 
   1   2   0     2669.51     2652.75     26.23 o 
   2   2   0      780.16      760.14      9.82 o 
   3   2   0       48.57       54.40      0.76 o 
   4   2   0       31.49       30.07      0.89 o 
   5   2   0        0.47        0.26      0.35 o 
   6   2   0       77.14       98.26      3.31 o 
   7   2   0        0.18       -0.72      0.72 o 
  -6   3   0        5.32        4.85      1.08 o 
  -5   3   0       14.64       19.28      1.41 o 
  -4   3   0        7.28        8.12      0.60 o 
  -3   3   0       66.77       68.67      1.03 o 
  -2   3   0      117.56      121.20      1.49 o 
  -1   3   0       14.82        7.44      0.46 o 
   0   3   0      194.18      230.43      2.88 o 
   1   3   0     5159.57     5065.41     50.65 o 
   2   3   0        0.08       -0.14      0.14 o 
   3   3   0      254.44      236.82      4.23 o 
   4   3   0       62.65       73.58      1.51 o 
   5   3   0       15.14       18.69      0.85 o 
   6   3   0       24.84       27.15      1.11 o 
   7   3   0        1.53        1.59      0.99 o 
  -6   4   0       18.47       20.73      1.78 o 
  -5   4   0       23.89       22.14      1.56 o 
  -4   4   0      681.14      710.58      9.64 o 
  -3   4   0        6.90       10.22      0.51 o 
  -2   4   0       62.49       58.39      0.90 o 
  -1   4   0      908.56      938.60     12.33 o 
   0   4   0      747.45      851.95     10.04 o 
   1   4   0      618.53      598.44      6.13 o 
   2   4   0      342.82      359.99      4.91 o 
   3   4   0      385.69      377.43      5.26 o 
   4   4   0        4.61        5.05      0.47 o 
   6   4   0       37.37       41.74      1.34 o 
   7   4   0       21.30       25.34      1.89 o 
  -6   5   0        4.39        7.43      1.43 o 
  -5   5   0        8.08       11.31      1.27 o 
  -4   5   0       23.59       22.12      1.09 o 
  -3   5   0      712.54      713.47      7.54 o 
  -2   5   0        6.34        5.06      0.35 o 
  -1   5   0      432.30      492.67      6.86 o 
   0   5   0       69.30       70.72      1.20 o 
   1   5   0      231.72      201.29      5.26 o 
   2   5   0      725.08      715.11      7.41 o 
   3   5   0        2.30        3.10      0.35 o 
   4   5   0        0.00        0.01      0.42 o 
   5   5   0      110.90      131.17      2.46 o 
   6   5   0        0.30       -0.02      0.59 o 
   7   5   0       17.60       13.46      1.51 o 
  -5   6   0        2.71        0.49      0.97 o 
  -4   6   0        0.11        1.08      0.41 o 
  -3   6   0      371.40      383.07      5.05 o 
  -2   6   0      465.35      434.40      4.78 o 
  -1   6   0      141.60      138.08      1.76 o 
   0   6   0      222.55      233.04      3.16 o 
   1   6   0      499.23      491.38      6.11 o 
   2   6   0        9.23        7.67      0.57 o 
   3   6   0        7.46        7.55      0.73 o 
   4   6   0       16.62       14.92      0.73 o 
   5   6   0        8.91       38.42      2.73 o 
   6   6   0        3.66        0.98      0.52 o 
   7   6   0        1.27       -0.33      0.88 o 
  -4   7   0        5.37        7.68      0.82 o 
  -3   7   0      573.72      579.00      9.09 o 
  -2   7   0       25.14       23.95      0.82 o 
  -1   7   0       44.57       56.41      3.36 o 
   0   7   0       11.76       10.25      0.52 o 
   1   7   0        0.53        2.29      0.31 o 
   2   7   0      202.89      207.75      2.96 o 
   3   7   0       53.08       48.00      1.74 o 
   4   7   0       39.45       62.76      2.14 o 
   5   7   0       37.12       37.40      1.22 o 
   6   7   0       14.79       15.95      1.39 o 
  -4   8   0       24.15       22.96      1.28 o 
  -3   8   0       30.39       28.00      0.98 o 
  -2   8   0       12.40       11.41      1.16 o 
  -1   8   0      213.52      205.40      6.44 o 
   0   8   0       76.72      113.02      1.94 o 
   1   8   0       87.36       93.49      2.27 o 
   2   8   0       23.99       25.38      0.80 o 
   3   8   0        2.47        5.09      0.84 o 
   4   8   0       13.18       15.73      1.24 o 
   5   8   0        3.40        6.55      0.99 o 
   6   8   0       31.18       30.68      1.83 o 
  -4   9   0        2.32        1.83      0.69 o 
  -3   9   0        0.67        0.92      0.40 o 
  -2   9   0      130.29      131.55      2.31 o 
  -1   9   0       39.98       37.09      1.07 o 
   0   9   0        3.29        3.45      0.44 o 
   1   9   0        1.81        4.41      0.45 o 
   2   9   0       36.90       34.72      1.01 o 
   3   9   0      687.45      676.07     12.52 o 
   4   9   0        0.45        0.28      0.69 o 
   5   9   0        5.11        4.87      1.00 o 
   6   9   0       24.45       24.70      1.80 o 
  -3  10   0       17.52       17.16      1.28 o 
  -2  10   0        1.54        2.04      0.49 o 
  -1  10   0        2.87        3.24      0.65 o 
   0  10   0        0.17        0.52      0.34 o 
   1  10   0        1.50        1.20      0.52 o 
   2  10   0        5.84        8.89      0.63 o 
   3  10   0       11.03       10.27      1.12 o 
   4  10   0        1.10        0.01      0.60 o 
   5  10   0        8.32       12.43      1.36 o 
  -3  11   0        1.65        0.70      0.64 o 
  -2  11   0        5.20        5.49      0.64 o 
  -1  11   0        0.23        0.92      0.46 o 
   0  11   0       48.73       57.99      1.49 o 
   1  11   0        3.63        1.74      0.42 o 
   2  11   0       50.06       52.60      1.38 o 
   3  11   0        1.05       -0.71      0.71 o 
   4  11   0        6.34        6.98      1.12 o 
   5  11   0       18.17       30.65      1.96 o 
  -2  12   0        0.33       -0.17      0.47 o 
  -1  12   0        0.59        1.69      0.54 o 
   0  12   0       13.05       18.53      0.98 o 
   1  12   0       19.69       20.38      0.99 o 
   2  12   0        2.41        2.91      0.55 o 
   3  12   0        2.93        2.85      0.86 o 
   4  12   0        2.38        0.33      0.79 o 
   0  13   0        2.33        5.02      0.69 o 
   1  13   0        2.79        1.19      0.67 o 
   2  13   0        8.15        3.97      0.62 o 
   3  13   0       11.72        8.55      1.31 o 
  -3 -13   1        1.30        0.92      0.80 o 
  -2 -13   1        6.98        8.86      0.79 o 
  -1 -13   1        0.03        1.28      0.54 o 
   0 -13   1       10.03       12.50      0.90 o 
  -4 -12   1        0.66        2.49      1.00 o 
  -3 -12   1        3.89        5.79      0.97 o 
  -2 -12   1       28.00       26.20      1.36 o 
  -1 -12   1       22.17       18.20      1.35 o 
   0 -12   1        6.76        6.64      1.37 o 
   1 -12   1       57.45       52.19      3.82 o 
   2 -12   1        0.40        1.84      0.68 o 
  -5 -11   1        0.85        0.13      0.92 o 
  -4 -11   1        2.91        2.92      0.86 o 
  -3 -11   1        4.72        0.63      0.78 o 
  -2 -11   1        0.34       -0.29      0.35 o 
  -1 -11   1       53.08       44.09      1.29 o 
   0 -11   1       10.31       15.32      1.34 o 
   1 -11   1        0.19        0.94      0.43 o 
   2 -11   1        0.01       -0.15      0.42 o 
  -5 -10   1        7.16        4.02      1.03 o 
  -4 -10   1        4.54        2.95      0.80 o 
  -3 -10   1        3.65        5.24      0.55 o 
  -2 -10   1       53.67       44.05      1.25 o 
  -1 -10   1      288.51      244.20      4.62 o 
   0 -10   1        1.67        1.01      0.40 o 
   1 -10   1        1.22        2.87      1.22 o 
   2 -10   1       50.47       44.60      1.29 o 
   3 -10   1        1.06        1.46      0.65 o 
  -6  -9   1        4.47        7.13      1.19 o 
  -5  -9   1       10.81       10.18      1.19 o 
  -4  -9   1      110.58      134.30      3.68 o 
  -3  -9   1      155.17      158.05      6.43 o 
  -2  -9   1       58.66       47.09      1.57 o 
  -1  -9   1       20.59       15.64      0.71 o 
   0  -9   1        5.06        6.59      0.64 o 
   1  -9   1       57.53       61.28      2.31 o 
   2  -9   1        0.47        0.62      0.40 o 
   3  -9   1        5.37        5.86      0.82 o 
   4  -9   1       59.17       67.42      2.25 o 
  -6  -8   1        0.03        0.88      0.82 o 
  -5  -8   1       17.26       14.32      1.27 o 
  -4  -8   1        1.32       13.19      1.16 o 
  -3  -8   1       46.93       39.37      1.30 o 
  -2  -8   1        6.18        5.08      0.51 o 
  -1  -8   1        4.42        4.41      0.57 o 
   0  -8   1       64.22       71.26      2.60 o 
   1  -8   1        1.53        1.18      0.35 o 
   2  -8   1        0.23        2.01      0.48 o 
   3  -8   1        1.94        3.51      0.68 o 
   4  -8   1       21.10       24.10      1.34 o 
  -6  -7   1        0.87       -0.30      0.74 o 
  -5  -7   1        8.79       10.93      1.13 o 
  -4  -7   1        0.56        1.27      0.64 o 
  -3  -7   1      167.19      161.63      3.76 o 
  -2  -7   1      118.32      101.46      2.02 o 
  -1  -7   1      283.14      247.60      6.50 o 
   0  -7   1      125.25      152.58      2.33 o 
   1  -7   1       30.09       29.04      0.98 o 
   2  -7   1      135.21      131.27      2.15 o 
   3  -7   1      194.69      190.20      2.91 o 
   4  -7   1        0.28       -0.45      0.45 o 
  -6  -6   1        0.02       -0.60      0.60 o 
  -5  -6   1       30.70       31.25      1.23 o 
  -4  -6   1        6.23        5.17      1.11 o 
  -3  -6   1       93.32       80.44      1.56 o 
  -2  -6   1      798.67      780.88     13.27 o 
  -1  -6   1      198.81      190.84      2.68 o 
   0  -6   1        5.06        5.56      0.82 o 
   1  -6   1      158.73      270.16     12.72 o 
   2  -6   1       36.98       34.68      0.80 o 
   3  -6   1      103.14      103.54      1.54 o 
   4  -6   1       89.40       81.95      1.74 o 
   5  -6   1       10.29       12.21      1.35 o 
  -7  -5   1        0.53       -0.39      0.93 o 
  -6  -5   1        0.00       -0.48      0.48 o 
  -4  -5   1      102.35      108.27      2.03 o 
  -3  -5   1       13.86       13.02      0.58 o 
  -2  -5   1      186.96      181.49      2.10 o 
  -1  -5   1      121.87      133.91      3.06 o 
   0  -5   1     1366.35     1545.94     34.55 o 
   1  -5   1     1425.77     1415.60     31.25 o 
   2  -5   1       39.75       35.51      0.70 o 
   3  -5   1       81.66       78.85      2.60 o 
   4  -5   1     1333.27     1334.69     17.27 o 
   5  -5   1        0.18        1.71      0.76 o 
   6  -5   1        9.63        8.36      1.37 o 
  -7  -4   1        3.73        3.02      1.09 o 
  -6  -4   1       14.02       18.11      0.99 o 
  -5  -4   1        1.19        6.33      0.98 o 
  -4  -4   1       11.76       10.31      0.60 o 
  -3  -4   1      139.76      115.24      1.97 o 
  -2  -4   1      729.23      700.44      7.18 o 
  -1  -4   1      724.76      683.06      6.97 o 
   0  -4   1      324.80      314.78      3.93 o 
   1  -4   1       73.03       78.95      1.05 o 
   2  -4   1       48.19       46.34      0.77 o 
   3  -4   1      370.69      326.26      3.66 o 
   4  -4   1        0.01        0.67      0.40 o 
   5  -4   1        0.46        1.10      0.72 o 
   6  -4   1       21.52       20.88      1.74 o 
  -7  -3   1        1.79        0.45      0.97 o 
  -6  -3   1       24.46       23.95      1.09 o 
  -5  -3   1       50.56       52.82      1.37 o 
  -4  -3   1       52.07       48.06      1.18 o 
  -3  -3   1       35.09       39.66      0.94 o 
  -2  -3   1        7.61        3.13      0.16 o 
  -1  -3   1     4179.41     4014.66     39.64 o 
   0  -3   1       41.14       36.24      0.94 o 
   2  -3   1      431.52      447.57      7.73 o 
   3  -3   1        1.24        1.79      0.24 o 
   4  -3   1     1654.36     1595.83     16.17 o 
   5  -3   1        0.00        0.00      0.61 o 
   6  -3   1       19.90       25.86      1.80 o 
  -7  -2   1        1.79       -0.51      0.88 o 
  -6  -2   1       52.76       49.22      1.45 o 
  -5  -2   1       51.36       60.39      2.32 o 
  -4  -2   1        0.68        3.64      0.51 o 
  -3  -2   1       88.16       82.07      1.48 o 
  -2  -2   1      468.10      416.21      5.55 o 
  -1  -2   1     1034.19      964.68     10.80 o 
   0  -2   1     1737.05     1641.09     18.88 o 
   1  -2   1     1850.60     1984.66     68.07 o 
   2  -2   1        0.62       -0.05      0.15 o 
   3  -2   1      129.84      142.58      1.75 o 
   4  -2   1        2.07        1.48      0.36 o 
   5  -2   1      348.36      341.03      8.04 o 
   6  -2   1        9.59       13.62      1.42 o 
  -7  -1   1        4.45        0.79      0.99 o 
  -6  -1   1        0.60        2.59      0.93 o 
  -5  -1   1       17.67       21.48      0.88 o 
  -4  -1   1       43.90       39.09      1.02 o 
  -3  -1   1      397.48      405.20     10.68 o 
  -2  -1   1     1015.96      957.03     12.19 o 
  -1  -1   1      321.07      285.58      3.75 o 
   0  -1   1     1193.40     1170.89     13.52 o 
   1  -1   1      116.09      119.57      3.56 o 
   2  -1   1     2114.17     2269.11     22.46 o 
   3  -1   1      147.67      138.99      2.27 o 
   4  -1   1       46.55       57.29      1.39 o 
   5  -1   1      143.88      148.84      4.22 o 
   6  -1   1        0.00        2.34      0.85 o 
  -7   0   1        0.05        1.06      0.92 o 
  -6   0   1       10.18       11.01      1.27 o 
  -5   0   1       64.42       69.63      1.60 o 
  -4   0   1       19.79       22.58      2.03 o 
  -3   0   1        0.62        0.29      0.13 o 
  -2   0   1      306.21      322.04      3.37 o 
  -1   0   1      622.71      536.21      6.88 o 
   1   0   1     6297.06     6168.84     84.69 o 
   2   0   1      614.05      597.62      6.09 o 
   3   0   1       29.73       29.45      0.54 o 
   4   0   1       59.31       53.50      1.19 o 
   5   0   1       69.01       74.74      1.63 o 
   6   0   1       23.79       27.02      1.77 o 
   7   0   1        1.95        0.79      0.91 o 
  -6   1   1       11.82        9.77      1.22 o 
  -5   1   1      123.74      127.92      2.39 o 
  -4   1   1       23.87       21.06      2.06 o 
  -3   1   1       27.14       30.24      0.62 o 
  -2   1   1      362.72      385.31      4.01 o 
  -1   1   1       79.67       69.50      0.83 o 
   0   1   1     3204.60     3621.07     58.90 o 
   1   1   1      189.66      192.04      3.33 o 
   2   1   1     1853.11     1757.71     17.46 o 
   3   1   1     1399.62     1386.14     13.88 o 
   4   1   1      182.76      183.24      2.87 o 
   5   1   1       49.46       79.10      5.16 o 
   6   1   1       24.58       23.71      1.69 o 
   7   1   1        8.93        9.23      1.35 o 
  -6   2   1        1.82        0.46      0.82 o 
  -5   2   1       11.02       13.01      0.76 o 
  -4   2   1       13.37       40.13      1.39 o 
  -3   2   1      911.95      894.57      9.12 o 
  -2   2   1        1.42        3.13      0.19 o 
  -1   2   1     3709.38     3510.50     34.65 o 
   0   2   1     1872.35     1888.92     21.70 o 
   1   2   1     7809.48     7604.22    123.21 o 
   2   2   1     1571.78     1450.03     18.38 o 
   3   2   1      424.84      419.40      4.41 o 
   4   2   1       23.94       20.13      1.19 o 
   5   2   1       20.73       25.95      1.31 o 
   6   2   1      134.78      141.53      4.25 o 
   7   2   1        2.45        3.07      1.06 o 
  -6   3   1        0.36       -0.87      0.87 o 
  -5   3   1        2.31        4.68      0.91 o 
  -4   3   1        2.41        2.95      0.47 o 
  -3   3   1        8.61        8.10      0.35 o 
  -2   3   1       10.97       15.50      0.40 o 
  -1   3   1       84.41       94.21      1.39 o 
   0   3   1        0.31       11.91      0.44 o 
   1   3   1     2592.04     2743.16     31.49 o 
   2   3   1      425.15      412.91     10.88 o 
   3   3   1        2.20        2.05      0.29 o 
   4   3   1      132.35      147.02      2.72 o 
   5   3   1      199.86      202.23      3.31 o 
   6   3   1       29.85       65.38      2.60 o 
   7   3   1       12.03       10.09      1.39 o 
  -6   4   1       13.65        9.61      1.45 o 
  -5   4   1       43.94       41.85      2.08 o 
  -4   4   1       13.74       13.89      0.75 o 
  -3   4   1      159.55      150.26      1.91 o 
  -2   4   1        4.98        3.71      0.26 o 
  -1   4   1      316.30      325.39      3.49 o 
   0   4   1      325.51      340.28      5.95 o 
   1   4   1      955.55      966.85     11.34 o 
   2   4   1       25.03       27.20      1.57 o 
   3   4   1       23.21       33.16      0.87 o 
   4   4   1      118.80      113.97      2.55 o 
   5   4   1        0.66        8.81      2.97 o 
   6   4   1        6.82       10.08      0.80 o 
   7   4   1       48.53       51.86      2.49 o 
  -6   5   1       54.63       63.87      3.01 o 
  -5   5   1        0.01        1.19      0.88 o 
  -4   5   1       58.77       67.21      1.62 o 
  -3   5   1       33.24       28.23      0.71 o 
  -2   5   1      125.11      122.71      3.15 o 
  -1   5   1     1386.59     1381.42     13.90 o 
   0   5   1     2129.84     2392.05     27.67 o 
   2   5   1        4.31       12.94      3.31 o 
   3   5   1      395.72      384.48      5.38 o 
   4   5   1      106.35      105.70      2.00 o 
   5   5   1        0.44        2.26      0.65 o 
   6   5   1        0.23        3.98      0.60 o 
   7   5   1        0.33        1.73      1.03 o 
  -5   6   1        0.32        0.43      0.94 o 
  -4   6   1       79.53      105.80      2.17 o 
  -3   6   1       67.89       69.18      1.21 o 
  -2   6   1       17.64       17.09      0.55 o 
  -1   6   1       13.20       14.89      0.56 o 
   0   6   1        6.19        5.23      0.72 o 
   2   6   1      353.17      320.07      6.32 o 
   3   6   1       21.51       23.41      1.62 o 
   4   6   1       13.45       16.35      0.75 o 
   5   6   1       37.41       80.85      8.04 o 
   6   6   1       11.96       15.40      0.94 o 
   7   6   1       10.77       10.67      1.37 o 
  -3   7   1      161.35      155.66      2.50 o 
  -2   7   1       52.14       46.21      1.09 o 
  -1   7   1       14.23       14.33      0.62 o 
   0   7   1      299.54      329.68      4.38 o 
   1   7   1      535.54      507.78      6.50 o 
   2   7   1       26.91       24.10      0.72 o 
   3   7   1       44.11       43.38      1.07 o 
   4   7   1       76.72       66.99      1.51 o 
   5   7   1       27.90       27.32      1.05 o 
   6   7   1       11.05       14.07      1.48 o 
  -3   8   1        7.67        5.77      0.56 o 
  -2   8   1        8.48        9.06      1.03 o 
  -1   8   1        8.91       11.46      0.64 o 
   0   8   1      124.11      125.65      2.10 o 
   1   8   1       17.83       18.22      1.43 o 
   2   8   1       69.30       62.19      2.22 o 
   3   8   1        2.80        1.95      0.65 o 
   4   8   1       12.26       17.51      1.27 o 
   5   8   1        3.37        3.86      0.82 o 
   6   8   1        9.53       10.91      1.26 o 
  -3   9   1       26.55       23.03      0.95 o 
  -2   9   1        1.03       -0.06      0.37 o 
  -1   9   1       88.23       87.47      1.81 o 
   0   9   1        0.05        3.39      0.42 o 
   1   9   1        3.44        3.40      0.44 o 
   2   9   1        4.82        7.46      0.62 o 
   3   9   1      123.64      126.03      3.40 o 
   4   9   1      100.78       94.11      2.90 o 
   5   9   1       43.05       37.68      1.92 o 
   6   9   1        7.29        6.84      1.13 o 
  -3  10   1        0.10        1.86      0.53 o 
  -2  10   1       99.79       95.42      1.96 o 
  -1  10   1        5.47        7.20      0.62 o 
   0  10   1        1.81        1.39      0.40 o 
   1  10   1       60.43       63.73      1.48 o 
   2  10   1       40.41       41.67      1.14 o 
   3  10   1        0.20       -0.56      0.56 o 
   4  10   1       39.39       35.18      1.86 o 
   5  10   1       24.69       27.90      1.80 o 
   6  10   1       25.87       26.16      1.83 o 
  -3  11   1       23.87       27.45      1.56 o 
  -2  11   1        1.91        0.60      0.48 o 
  -1  11   1        0.19        0.28      0.41 o 
   0  11   1       67.84       62.93      2.21 o 
   1  11   1       29.57       28.41      1.06 o 
   2  11   1       59.62       64.26      1.54 o 
   3  11   1       20.71       19.71      1.51 o 
   4  11   1       24.52       23.11      1.67 o 
   5  11   1        0.03        0.50      0.85 o 
  -2  12   1        0.01        1.32      0.55 o 
  -1  12   1       40.42       37.61      1.33 o 
   0  12   1       27.83       29.62      4.66 o 
   1  12   1        4.47        4.08      0.57 o 
   2  12   1       30.29       25.64      1.80 o 
   3  12   1       14.52       11.08      1.32 o 
   4  12   1        5.28        3.24      1.01 o 
   0  13   1        2.00        4.17      0.81 o 
   1  13   1        4.03       10.45      1.34 o 
   2  13   1       10.93        5.45      0.76 o 
   3  13   1        0.01        2.15      1.02 o 
  -3 -13   2        2.47        1.25      1.02 o 
  -2 -13   2        0.32        0.65      0.50 o 
  -1 -13   2       10.82       13.14      0.91 o 
   0 -13   2        3.34        2.06      0.59 o 
  -4 -12   2        8.94        4.81      1.11 o 
  -3 -12   2        1.67        1.87      0.90 o 
  -2 -12   2       13.81       16.27      1.04 o 
  -1 -12   2        3.64        3.28      0.53 o 
   0 -12   2        6.17        5.72      0.68 o 
   1 -12   2        9.23       10.13      1.52 o 
  -5 -11   2        4.73        6.25      1.13 o 
  -4 -11   2       12.02       15.87      1.53 o 
  -3 -11   2       10.65       17.16      1.45 o 
  -2 -11   2       22.20       16.89      0.85 o 
  -1 -11   2        1.09        1.84      0.47 o 
   0 -11   2        3.63        2.27      0.49 o 
   1 -11   2       22.99       18.64      0.95 o 
   2 -11   2       12.39       12.62      1.15 o 
  -5 -10   2        2.47        2.56      0.90 o 
  -4 -10   2       73.39       57.71      2.31 o 
  -3 -10   2       11.52        6.95      0.59 o 
  -2 -10   2        0.00        2.28      0.44 o 
  -1 -10   2        0.03       -0.30      0.30 o 
   0 -10   2       71.61       58.37      1.42 o 
   1 -10   2       19.06       21.25      0.93 o 
   2 -10   2       19.25       21.66      0.96 o 
   3 -10   2        6.39       15.56      1.22 o 
  -6  -9   2        0.42        0.14      0.87 o 
  -5  -9   2       35.44       32.68      1.90 o 
  -4  -9   2        5.06       22.53      1.49 o 
  -3  -9   2       56.78       55.99      1.30 o 
  -2  -9   2       53.05       56.10      1.28 o 
  -1  -9   2        2.37        4.12      0.60 o 
   0  -9   2        4.48        5.12      0.72 o 
   1  -9   2        1.78        3.23      1.16 o 
   2  -9   2      214.24      209.17     10.13 o 
   3  -9   2        0.17        0.41      0.59 o 
   4  -9   2        4.29        3.41      0.81 o 
  -6  -8   2       19.13       21.58      1.67 o 
  -5  -8   2       22.05       27.75      1.70 o 
  -4  -8   2       35.09       33.78      1.71 o 
  -3  -8   2        2.84        4.03      0.73 o 
  -2  -8   2       16.02       11.66      0.58 o 
  -1  -8   2        0.05       -0.23      0.23 o 
   0  -8   2       28.45       28.74      0.87 o 
   1  -8   2       37.96       37.36      1.00 o 
   2  -8   2       67.27       70.58      2.73 o 
   3  -8   2       44.28       40.17      1.60 o 
   4  -8   2        6.14        3.79      0.76 o 
  -6  -7   2        0.04       -0.20      0.73 o 
  -5  -7   2        0.33        1.11      0.70 o 
  -4  -7   2       23.44       26.42      1.47 o 
  -3  -7   2        3.61        5.05      0.40 o 
  -2  -7   2      121.55      103.34      1.88 o 
  -1  -7   2        0.99        3.95      0.40 o 
   0  -7   2        2.25        2.25      0.32 o 
   1  -7   2       45.93       73.43      4.59 o 
   2  -7   2        1.96        1.71      0.54 o 
   3  -7   2      160.84      151.53      3.46 o 
   4  -7   2        1.87        1.85      0.65 o 
  -6  -6   2        0.30       -0.50      0.50 o 
  -5  -6   2       28.15       24.01      0.98 o 
  -4  -6   2       18.05       16.04      1.59 o 
  -3  -6   2        0.38        1.15      0.28 o 
  -2  -6   2      152.20      147.48      1.81 o 
  -1  -6   2       13.62       13.10      0.52 o 
   0  -6   2       87.03       74.84      1.77 o 
   1  -6   2        5.23        8.79      0.35 o 
   2  -6   2      604.93      588.25      6.28 o 
   3  -6   2      462.79      450.66      5.00 o 
   4  -6   2        0.01       -0.03      0.37 o 
   5  -6   2        3.09        6.17      1.06 o 
  -6  -5   2        0.10       -0.47      0.47 o 
  -5  -5   2        1.80        1.37      0.43 o 
  -4  -5   2        4.08       33.69      1.41 o 
  -3  -5   2       36.14       36.47      1.14 o 
  -2  -5   2       96.40       82.22      1.11 o 
  -1  -5   2     1099.86     1080.86     12.77 o 
   0  -5   2        4.44        2.72      0.32 o 
   1  -5   2        0.68        1.08      0.17 o 
   2  -5   2        0.52        0.66      0.34 o 
   3  -5   2      133.41      136.41      2.14 o 
   4  -5   2       88.18       87.49      3.20 o 
   5  -5   2        0.49       -0.60      0.60 o 
   6  -5   2        7.52       16.32      1.60 o 
  -7  -4   2        5.30        3.28      1.21 o 
  -6  -4   2        1.91        0.79      0.55 o 
  -5  -4   2       15.95       13.52      1.36 o 
  -4  -4   2      149.94      139.52      2.42 o 
  -3  -4   2      111.68      113.75      1.95 o 
  -2  -4   2      455.65      420.35      4.42 o 
  -1  -4   2      553.33      535.86      5.54 o 
   0  -4   2       44.12       43.23      1.77 o 
   1  -4   2      167.15      168.99      1.98 o 
   2  -4   2        4.55        5.45      0.46 o 
   3  -4   2        0.05        0.43      0.21 o 
   4  -4   2      701.66      724.84      9.65 o 
   5  -4   2       29.15       29.74      1.72 o 
   6  -4   2       23.89       30.82      1.99 o 
  -7  -3   2       29.08       29.84      2.09 o 
  -6  -3   2       25.00       23.13      1.11 o 
  -5  -3   2       51.05       50.36      1.36 o 
  -3  -3   2       61.66       75.97      6.20 o 
  -2  -3   2       17.64       14.26      0.32 o 
  -1  -3   2      211.87      204.53      2.23 o 
   0  -3   2      103.32       81.23      1.86 o 
   2  -3   2       97.06      110.02      1.61 o 
   3  -3   2      216.90      190.53      2.26 o 
   4  -3   2        2.46        6.06      0.49 o 
   5  -3   2      147.08      151.96      4.32 o 
   6  -3   2        0.78        0.58      0.76 o 
  -7  -2   2        0.58        1.27      1.02 o 
  -6  -2   2        2.06        4.07      0.64 o 
  -5  -2   2        0.56        1.32      0.41 o 
  -4  -2   2        5.61       18.13      0.73 o 
  -3  -2   2      190.58      195.09      2.95 o 
  -2  -2   2      349.99      332.81      4.50 o 
  -1  -2   2     1663.37     1584.46     20.43 o 
   0  -2   2     2385.94     2140.83     24.60 o 
   2  -2   2       64.44       67.90      0.92 o 
   3  -2   2        6.60        6.59      0.30 o 
   4  -2   2      144.27      142.36      1.83 o 
   5  -2   2       65.35       63.62      2.49 o 
   6  -2   2       54.01       78.09      2.97 o 
  -7  -1   2        9.79        8.14      1.38 o 
  -6  -1   2      100.55       91.03      2.06 o 
  -5  -1   2        7.96        9.18      1.63 o 
  -4  -1   2       30.19       35.43      1.57 o 
  -3  -1   2       53.19       52.50      1.11 o 
  -2  -1   2      192.29      174.90      2.53 o 
  -1  -1   2     7858.76     7539.39     74.62 o 
   0  -1   2      171.02      175.86      2.18 o 
   1  -1   2     4977.81     5602.14     64.11 o 
   2  -1   2       15.98       15.78      0.52 o 
   3  -1   2      143.20      164.86      1.93 o 
   4  -1   2       10.87       10.99      0.90 o 
   5  -1   2      281.76      287.67      7.00 o 
   6  -1   2        7.92       15.45      1.43 o 
   7  -1   2       11.85       18.23      1.72 o 
  -6   0   2        7.26        7.12      0.71 o 
  -5   0   2        1.80        1.30      0.56 o 
  -4   0   2      143.06      145.09      2.47 o 
  -3   0   2       25.36       36.07      0.89 o 
  -2   0   2      648.00      644.64      8.36 o 
  -1   0   2      477.04      436.01      5.64 o 
   0   0   2     2450.13     2650.37     30.44 o 
   1   0   2      636.28      618.92     10.23 o 
   2   0   2      450.99      443.60      4.57 o 
   3   0   2      398.41      426.40      4.49 o 
   4   0   2      137.47      131.59      2.19 o 
   5   0   2      168.42      172.31      4.66 o 
   6   0   2        4.10        2.14      0.83 o 
   7   0   2       19.82       20.40      1.74 o 
  -6   1   2        6.94        5.69      1.10 o 
  -5   1   2       57.50       59.53      1.56 o 
  -4   1   2       16.50       44.55      1.76 o 
  -3   1   2      893.90      924.52      9.41 o 
  -2   1   2        9.61        6.30      0.23 o 
  -1   1   2     4186.22     3997.20     49.77 o 
   0   1   2      106.90      100.34      1.83 o 
   1   1   2     2494.22     2390.02     43.47 o 
   2   1   2      116.28      125.02      1.95 o 
   3   1   2        4.89        2.27      0.19 o 
   4   1   2      103.00       91.60      1.68 o 
   5   1   2       19.88       14.19      1.21 o 
   6   1   2        9.24        8.53      1.19 o 
   7   1   2        0.07        2.17      0.86 o 
  -6   2   2        2.61        1.14      0.90 o 
  -5   2   2        0.42        0.13      0.40 o 
  -4   2   2      137.22      130.19      2.32 o 
  -3   2   2        0.91        1.12      0.27 o 
  -2   2   2      549.59      523.83      5.43 o 
  -1   2   2       61.94       56.74      0.76 o 
   0   2   2     1731.03     1920.08     31.39 o 
   2   2   2      305.68      299.75      5.26 o 
   3   2   2      109.83      102.55      1.59 o 
   4   2   2      108.98      112.80      1.98 o 
   5   2   2        8.33        8.14      0.62 o 
   6   2   2       16.49       19.82      1.60 o 
   7   2   2        3.96       12.24      1.45 o 
  -6   3   2        1.29       -0.60      0.85 o 
  -5   3   2       10.58        8.38      0.71 o 
  -4   3   2        3.39        5.02      0.50 o 
  -3   3   2       53.15       44.99      0.79 o 
  -2   3   2        0.00        0.03      0.17 o 
  -1   3   2       77.73       83.95      1.07 o 
   0   3   2        6.30        5.65      0.63 o 
   1   3   2     1210.18     1102.71     18.25 o 
   2   3   2      156.83      163.45      3.15 o 
   3   3   2      405.18      414.31      4.41 o 
   4   3   2       23.68       25.90      0.84 o 
   5   3   2      105.17       96.31      2.70 o 
   6   3   2        5.62        8.83      1.14 o 
   7   3   2        4.37        4.03      1.02 o 
  -6   4   2        1.04        1.03      1.09 o 
  -5   4   2       25.56       25.55      1.08 o 
  -4   4   2        5.45        8.47      1.73 o 
  -3   4   2        2.17        2.54      0.28 o 
  -2   4   2      139.55      142.35      1.90 o 
  -1   4   2        0.00        1.11      0.17 o 
   0   4   2       18.84       17.29      0.55 o 
   1   4   2     1733.41     1573.93     26.00 o 
   2   4   2      589.55      545.83      9.49 o 
   3   4   2      433.93      405.11      5.56 o 
   4   4   2        6.70       10.03      0.57 o 
   5   4   2       12.20       11.10      0.70 o 
   6   4   2        0.46        1.11      0.74 o 
   7   4   2       23.36       30.98      2.09 o 
  -5   5   2       68.43       75.57      2.98 o 
  -4   5   2        0.02        6.19      1.31 o 
  -3   5   2        3.12        2.88      0.55 o 
  -2   5   2       16.18       17.03      1.08 o 
  -1   5   2        3.11        1.03      0.19 o 
   0   5   2        0.28        0.81      0.50 o 
   2   5   2     1013.53     1006.32     17.07 o 
   3   5   2       26.83       33.93      0.90 o 
   4   5   2        5.03        5.05      0.75 o 
   5   5   2        2.35        3.35      0.51 o 
   6   5   2        9.75        8.06      1.14 o 
   7   5   2       41.33       42.42      2.27 o 
  -5   6   2        5.76        6.75      1.25 o 
  -4   6   2       67.36       68.65      1.72 o 
  -3   6   2      164.97      166.72      2.95 o 
  -2   6   2      452.37      432.94      4.78 o 
  -1   6   2       22.90       28.83      0.75 o 
   0   6   2      199.51      190.01      2.69 o 
   1   6   2        6.10        4.34      0.62 o 
   2   6   2       48.77       37.13      1.31 o 
   3   6   2       27.13       22.34      0.76 o 
   4   6   2        0.26        0.83      0.35 o 
   5   6   2        0.02        0.06      0.41 o 
   6   6   2       15.22       19.37      3.04 o 
   7   6   2        0.40        3.58      1.12 o 
  -4   7   2        0.00        9.80      2.24 o 
  -3   7   2        9.50       15.09      1.31 o 
  -2   7   2        3.27        2.56      0.33 o 
  -1   7   2        9.84        8.37      0.50 o 
   0   7   2        0.01        0.43      0.45 o 
   1   7   2        0.40        2.22      0.40 o 
   2   7   2      301.28      269.29      5.40 o 
   3   7   2       10.27        9.74      0.58 o 
   4   7   2       55.25       55.80      2.16 o 
   5   7   2        3.38        2.39      0.67 o 
   6   7   2       30.55       44.39      2.44 o 
  -3   8   2        3.33        7.41      1.40 o 
  -2   8   2      115.16      112.43      3.49 o 
  -1   8   2       21.15       18.03      0.74 o 
   0   8   2       25.51       30.49      0.90 o 
   1   8   2      144.99      140.68      2.26 o 
   3   8   2        0.23       -0.04      0.51 o 
   4   8   2       61.21       66.92      2.26 o 
   5   8   2        0.01        1.67      0.74 o 
   6   8   2        0.40       -0.17      0.73 o 
  -3   9   2        7.35        7.51      0.65 o 
  -2   9   2       95.69       96.11      1.94 o 
  -1   9   2        0.09        0.43      0.35 o 
   0   9   2        2.09        1.89      0.88 o 
   1   9   2       39.78       46.14      1.16 o 
   2   9   2       59.97       54.76      1.98 o 
   3   9   2      553.73      506.43      9.69 o 
   4   9   2        4.14        4.82      0.87 o 
   5   9   2        7.38        4.35      0.94 o 
   6   9   2       54.01       55.80      2.37 o 
  -3  10   2        2.43        2.42      0.52 o 
  -2  10   2       12.77       16.10      0.85 o 
  -1  10   2       35.21       29.12      1.44 o 
   0  10   2      131.80      112.70      2.13 o 
   1  10   2        3.24        4.42      0.49 o 
   2  10   2       13.42       12.04      1.19 o 
   3  10   2       14.37       13.72      1.25 o 
   4  10   2        2.93        0.77      0.77 o 
   5  10   2       32.26       29.05      1.81 o 
   6  10   2       28.06       31.49      2.00 o 
  -2  11   2       11.47       12.09      1.43 o 
  -1  11   2       13.19       15.96      1.77 o 
   0  11   2       27.12       28.08      1.10 o 
   1  11   2       24.00       25.90      1.76 o 
   2  11   2       91.17       83.30      2.76 o 
   3  11   2        1.00        2.73      0.73 o 
   4  11   2       23.94       24.90      1.71 o 
   5  11   2       18.11       20.92      1.67 o 
  -2  12   2        5.30        5.52      0.69 o 
  -1  12   2        9.02       10.25      1.38 o 
   0  12   2        6.54        2.98      1.31 o 
   1  12   2       23.17       26.46      2.67 o 
   2  12   2        1.67        5.37      1.05 o 
   3  12   2        1.11        0.86      0.74 o 
   4  12   2       24.83       23.68      1.75 o 
   0  13   2        2.77        5.98      0.89 o 
   1  13   2        1.54        1.97      0.89 o 
   2  13   2       12.72        9.19      1.24 o 
   3  13   2       13.56       12.79      1.53 o 
  -2 -13   3       19.11       22.04      1.10 o 
  -1 -13   3        5.51        4.64      0.57 o 
   0 -13   3        0.08       -0.45      0.45 o 
  -4 -12   3        0.71        5.06      1.02 o 
  -3 -12   3        1.03        0.78      0.75 o 
  -2 -12   3        2.83        2.68      0.54 o 
  -1 -12   3       10.72        5.80      0.64 o 
   0 -12   3        3.26        3.77      0.74 o 
   1 -12   3        0.02        1.12      0.68 o 
  -5 -11   3        0.00       -0.10      0.73 o 
  -4 -11   3       15.17       19.61      1.65 o 
  -3 -11   3       20.35       17.18      1.47 o 
  -2 -11   3        1.48        0.91      0.55 o 
  -1 -11   3        6.45        6.82      0.84 o 
   0 -11   3       11.78       14.49      0.84 o 
   1 -11   3        1.41        3.87      1.76 o 
   2 -11   3        1.71        9.09      1.07 o 
  -5 -10   3        3.21        1.76      0.94 o 
  -4 -10   3       32.66       35.21      1.97 o 
  -3 -10   3       56.45       92.80      2.98 o 
  -2 -10   3        1.78        4.37      0.53 o 
  -1 -10   3        7.99        4.28      0.75 o 
   0 -10   3       41.61       34.13      2.54 o 
   1 -10   3        5.00        5.11      0.70 o 
   2 -10   3        9.05       14.57      1.19 o 
   3 -10   3        0.57       -0.07      0.62 o 
  -6  -9   3        0.61        0.12      0.90 o 
  -5  -9   3        1.00        1.07      0.70 o 
  -4  -9   3       86.65       95.26      3.03 o 
  -3  -9   3        1.26        0.52      0.70 o 
  -2  -9   3        4.10        4.04      1.02 o 
  -1  -9   3       13.98       14.63      1.10 o 
   0  -9   3       23.99       23.76      0.90 o 
   1  -9   3        3.89        6.68      0.71 o 
   2  -9   3       40.27       52.99      1.88 o 
   3  -9   3       11.35       10.50      1.04 o 
   4  -9   3        4.14        2.74      0.80 o 
  -6  -8   3       28.72       31.74      1.97 o 
  -5  -8   3        5.07        3.49      0.85 o 
  -4  -8   3        7.91        7.24      0.95 o 
  -3  -8   3      175.33      280.13      5.95 o 
  -2  -8   3       12.08       11.41      0.58 o 
  -1  -8   3       89.00       72.52      1.44 o 
   0  -8   3        6.46        4.12      0.50 o 
   1  -8   3       51.34       50.60      1.21 o 
   2  -8   3        2.45       10.39      2.59 o 
   3  -8   3       35.88       29.17      1.41 o 
   4  -8   3        7.22        7.73      0.93 o 
  -6  -7   3        0.16        0.78      0.81 o 
  -5  -7   3       58.17       48.43      2.09 o 
  -4  -7   3        1.59        2.26      0.73 o 
  -3  -7   3        5.81        8.11      0.88 o 
  -2  -7   3      202.86      179.32      2.65 o 
  -1  -7   3       32.64       34.89      0.98 o 
   0  -7   3       18.71       18.54      2.65 o 
   1  -7   3       10.03        8.05      1.09 o 
   2  -7   3       14.56       29.83      1.23 o 
   3  -7   3       14.02       14.72      1.03 o 
   4  -7   3       28.99       30.32      1.42 o 
  -6  -6   3        4.02        5.05      1.45 o 
  -5  -6   3        2.75        1.53      1.22 o 
  -4  -6   3       55.62       57.64      3.50 o 
  -3  -6   3       72.89       83.92      1.67 o 
  -2  -6   3      275.70      261.80      3.85 o 
  -1  -6   3      191.34      190.47      2.70 o 
   0  -6   3      100.62      101.76      1.67 o 
   1  -6   3       72.75       61.86      1.21 o 
   2  -6   3        1.26        6.55      1.18 o 
   3  -6   3      417.04      405.90     12.95 o 
   4  -6   3       31.03       32.68      1.07 o 
  -6  -5   3        3.66        2.14      0.81 o 
  -5  -5   3       55.52       48.02      1.37 o 
  -4  -5   3        7.34        8.45      0.59 o 
  -3  -5   3       17.60       14.62      0.92 o 
  -2  -5   3       14.11       11.42      0.37 o 
  -1  -5   3      222.54      214.81      2.91 o 
   0  -5   3      579.96      576.44      8.71 o 
   1  -5   3       21.58       29.27      1.59 o 
   2  -5   3        2.04       21.20      0.93 o 
   3  -5   3       15.03       19.04      1.05 o 
   4  -5   3       11.44       10.14      1.53 o 
   5  -5   3        1.89        1.13      0.71 o 
   6  -5   3        9.55       10.57      1.37 o 
  -6  -4   3        2.56        2.84      0.88 o 
  -5  -4   3       39.09       35.80      1.32 o 
  -4  -4   3       32.77       34.82      2.71 o 
  -3  -4   3      239.85      281.39      4.10 o 
  -2  -4   3      459.25      538.70     23.64 o 
  -1  -4   3      549.25      500.66      8.56 o 
   0  -4   3       98.11      100.21      2.86 o 
   1  -4   3      976.04      988.28     10.01 o 
   3  -4   3      158.56      143.46      1.84 o 
   4  -4   3       14.77       13.01      1.14 o 
   5  -4   3       38.39       35.94      1.88 o 
   6  -4   3       11.35       11.61      1.44 o 
  -7  -3   3        9.32        7.62      1.44 o 
  -6  -3   3       91.89       98.33      2.25 o 
  -5  -3   3        1.81        2.71      0.76 o 
  -4  -3   3       69.85       60.30      1.38 o 
  -3  -3   3       74.77       95.25      1.80 o 
  -2  -3   3      117.34      115.64      1.58 o 
  -1  -3   3      166.89      166.77      5.73 o 
   0  -3   3       69.54       56.93      0.93 o 
   1  -3   3       11.51       18.55      0.74 o 
   2  -3   3      356.87      424.12      4.48 o 
   3  -3   3        2.81        2.54      0.25 o 
   4  -3   3        1.84        1.76      0.44 o 
   5  -3   3        2.18        2.56      0.81 o 
   6  -3   3        5.74        5.98      1.12 o 
  -7  -2   3        5.30        6.34      1.38 o 
  -6  -2   3       54.09       49.55      1.54 o 
  -5  -2   3       27.47       30.29      1.08 o 
  -4  -2   3        0.71        0.82      0.60 o 
  -3  -2   3       94.06      106.66      1.85 o 
  -2  -2   3      126.92      112.06      3.80 o 
  -1  -2   3     2073.79     2058.54     20.46 o 
   0  -2   3       74.36       91.34      1.67 o 
   1  -2   3       76.43       59.77      1.38 o 
   2  -2   3        1.65       19.31      0.65 o 
   3  -2   3      536.40      520.07      5.48 o 
   4  -2   3       34.70       30.52      0.88 o 
   5  -2   3       14.44       15.63      1.33 o 
   6  -2   3        1.20        0.27      0.75 o 
  -6  -1   3       43.69       45.96      1.47 o 
  -5  -1   3      170.30      158.77      2.84 o 
  -4  -1   3       22.05       17.24      1.61 o 
  -3  -1   3       12.32       18.69      0.66 o 
  -2  -1   3      182.90      163.69      2.45 o 
  -1  -1   3       71.72       78.28      0.94 o 
   0  -1   3     3528.99     3420.90     44.49 o 
   1  -1   3      168.67      160.01      3.03 o 
   2  -1   3     2703.46     2738.79     49.31 o 
   3  -1   3        1.70        2.38      0.41 o 
   4  -1   3       30.77       33.77      0.88 o 
   5  -1   3      140.80      140.17      4.06 o 
   6  -1   3        0.44        2.63      0.88 o 
   7  -1   3        0.43        2.59      1.03 o 
  -6   0   3       37.11       28.45      1.21 o 
  -5   0   3        4.23        4.08      0.61 o 
  -4   0   3       10.57       12.07      0.88 o 
  -3   0   3        7.67       37.98      1.26 o 
  -2   0   3      574.07      540.71      7.16 o 
  -1   0   3     7182.01     6924.44     81.37 o 
   0   0   3        2.00        1.16      0.15 o 
   1   0   3       57.27       72.74      1.50 o 
   2   0   3       76.95       62.52      1.39 o 
   3   0   3       24.63       21.85      0.58 o 
   4   0   3        7.56       10.94      0.53 o 
   5   0   3        8.87        5.98      0.90 o 
   6   0   3       20.91       15.73      1.47 o 
   7   0   3        2.13        6.17      1.24 o 
  -6   1   3        1.26        0.17      0.52 o 
  -5   1   3       88.58       78.83      1.81 o 
  -4   1   3       59.01       62.73      1.44 o 
  -3   1   3       91.60      101.99      2.61 o 
  -2   1   3     3381.63     3327.70     41.80 o 
  -1   1   3       47.05       42.02      0.83 o 
   0   1   3     2954.13     3050.42     49.57 o 
   1   1   3      133.63      135.08      1.71 o 
   2   1   3       18.13       28.94      0.86 o 
   3   1   3       56.32       67.02      0.95 o 
   4   1   3       20.84       17.69      0.49 o 
   5   1   3        4.74        4.89      0.86 o 
   6   1   3       14.62       13.36      1.39 o 
   7   1   3        5.82        8.62      1.38 o 
  -6   2   3        2.20        2.89      1.06 o 
  -5   2   3       35.07       30.29      1.25 o 
  -4   2   3        1.12        1.89      0.38 o 
  -3   2   3       89.22      145.11      3.24 o 
  -2   2   3       29.66       30.35      0.80 o 
  -1   2   3     2087.94     2137.86     26.83 o 
   0   2   3      959.29      971.03     16.08 o 
   2   2   3      540.95      514.85      6.14 o 
   3   2   3       76.64       70.53      1.68 o 
   4   2   3       32.39       32.61      0.65 o 
   5   2   3       75.15       70.49      2.58 o 
   6   2   3       88.52       77.50      2.93 o 
   7   2   3        0.06        7.64      1.30 o 
  -6   3   3        7.41        9.46      1.42 o 
  -5   3   3       11.94        7.23      0.71 o 
  -4   3   3       46.67       52.64      1.37 o 
  -3   3   3        1.99        3.21      0.25 o 
  -2   3   3     1597.20     1600.06     18.87 o 
  -1   3   3      120.97      101.41      1.27 o 
   0   3   3      168.82      165.63      3.16 o 
   1   3   3     1470.19     1320.37     21.76 o 
   3   3   3        1.02        2.29      0.21 o 
   4   3   3        0.60        0.17      0.19 o 
   5   3   3      115.90      113.94      2.16 o 
   6   3   3       38.07       42.43      2.11 o 
   7   3   3       10.00       14.65      1.58 o 
  -6   4   3       16.82       12.32      1.60 o 
  -5   4   3        0.74        0.07      0.53 o 
  -4   4   3       10.63       10.60      0.73 o 
  -3   4   3       64.05       73.60      1.16 o 
  -2   4   3       20.05       25.96      1.27 o 
  -1   4   3     1639.92     1723.74     20.05 o 
   0   4   3      105.73      111.80      2.42 o 
   1   4   3      348.53      315.61      5.67 o 
   2   4   3       91.82       90.85      2.06 o 
   3   4   3      209.90      178.14      2.73 o 
   4   4   3       38.20       36.10      1.00 o 
   5   4   3        6.38        3.59      0.52 o 
   6   4   3       10.53       11.94      1.31 o 
   7   4   3       22.77       17.34      1.72 o 
  -5   5   3        4.03        6.67      0.77 o 
  -4   5   3       11.18       13.67      0.82 o 
  -3   5   3        0.03        0.85      0.27 o 
  -2   5   3       43.08       44.49      0.84 o 
  -1   5   3       75.97       87.04      1.44 o 
   0   5   3      626.67      652.74      7.91 o 
   2   5   3      174.67      261.59      4.96 o 
   3   5   3        2.47        1.18      0.45 o 
   4   5   3      124.30      121.80      2.18 o 
   5   5   3        0.44        0.34      0.41 o 
   6   5   3        0.88        0.69      0.75 o 
   7   5   3        0.14       -0.44      0.91 o 
  -5   6   3       19.88       22.11      1.86 o 
  -4   6   3       30.76       37.58      3.94 o 
  -3   6   3      360.94      393.47      4.48 o 
  -2   6   3        6.64        6.26      0.47 o 
  -1   6   3       31.50       45.44      0.99 o 
   0   6   3       11.51       12.59      0.75 o 
   1   6   3       50.82       65.34      1.80 o 
   2   6   3      666.91      609.03     10.77 o 
   3   6   3       82.66       64.60      1.36 o 
   4   6   3       12.98       16.10      0.81 o 
   5   6   3       65.86       61.33      1.51 o 
   6   6   3       10.97       14.38      1.37 o 
   7   6   3       10.17       10.41      1.39 o 
  -5   7   3        0.78        0.56      0.98 o 
  -4   7   3       30.25       34.64      3.14 o 
  -3   7   3        3.55        2.56      0.44 o 
  -2   7   3       15.64       15.71      0.82 o 
  -1   7   3       18.33       17.44      0.68 o 
   0   7   3       42.57       36.43      0.90 o 
   1   7   3       33.87       42.71      1.48 o 
   2   7   3       80.14       66.21      1.94 o 
   3   7   3       93.78       93.58      1.78 o 
   4   7   3        2.51        2.38      0.88 o 
   5   7   3       32.67       34.49      2.20 o 
   6   7   3       13.24       15.16      0.92 o 
  -4   8   3        0.12       -0.46      0.70 o 
  -3   8   3      146.86      131.32      4.73 o 
  -2   8   3       28.02       22.04      0.84 o 
  -1   8   3       29.15       23.22      1.00 o 
   0   8   3        1.52        2.16      0.85 o 
   1   8   3        8.43        8.21      0.61 o 
   2   8   3       27.45       21.33      1.20 o 
   3   8   3       12.79        9.03      0.94 o 
   4   8   3        0.09       -0.29      0.59 o 
   5   8   3       34.13       34.17      1.71 o 
   6   8   3        9.69       12.39      1.28 o 
  -3   9   3        0.01        4.77      0.90 o 
  -2   9   3       12.78       11.17      1.99 o 
  -1   9   3       18.56       19.51      0.87 o 
   0   9   3        3.13        2.93      0.55 o 
   1   9   3       26.75       27.02      1.45 o 
   2   9   3      180.48      162.72      3.95 o 
   3   9   3      184.68      182.71      4.33 o 
   4   9   3      110.18       88.08      2.70 o 
   5   9   3       25.11       28.98      1.68 o 
   6   9   3        5.75        3.44      0.96 o 
  -3  10   3        1.18        2.01      0.50 o 
  -2  10   3        0.17       -0.33      0.50 o 
  -1  10   3       10.80        9.56      0.70 o 
   0  10   3       42.56       39.61      1.49 o 
   1  10   3      150.89      141.84      3.68 o 
   2  10   3       41.99       47.51      1.95 o 
   3  10   3        0.29        0.78      0.64 o 
   4  10   3        3.32        2.51      0.73 o 
   5  10   3        5.31        1.91      0.88 o 
   6  10   3       31.48       30.38      1.94 o 
  -2  11   3        1.74        3.52      0.75 o 
  -1  11   3        0.45       -0.34      0.34 o 
   0  11   3        1.98        2.33      0.45 o 
   1  11   3       14.91       16.42      1.39 o 
   2  11   3       18.12       31.65      1.78 o 
   3  11   3       18.99       14.46      1.34 o 
   4  11   3        1.13        0.40      0.73 o 
   5  11   3        2.84        2.01      1.00 o 
  -2  12   3        1.39        0.44      0.54 o 
  -1  12   3        0.76        2.03      0.75 o 
   0  12   3        1.03       -0.65      0.65 o 
   1  12   3       40.04       43.93      2.20 o 
   2  12   3       14.22       15.44      1.45 o 
   3  12   3        1.49        3.65      0.93 o 
   4  12   3        0.79       -0.68      0.68 o 
   0  13   3        0.01        0.64      0.82 o 
   1  13   3        7.19       10.77      1.37 o 
   2  13   3       18.41       22.86      1.71 o 
   3  13   3        0.01       -0.86      0.86 o 
  -2 -13   4       33.08       31.57      1.25 o 
  -1 -13   4       11.73       15.44      2.66 o 
  -3 -12   4        0.05        1.08      0.79 o 
  -2 -12   4       22.16       36.60      1.25 o 
  -1 -12   4       20.00       17.27      1.55 o 
   0 -12   4        1.82        2.74      0.55 o 
   1 -12   4        5.03        5.47      0.88 o 
  -4 -11   4        2.30        1.08      0.76 o 
  -3 -11   4        0.08       -0.61      0.61 o 
  -2 -11   4       21.95       19.72      1.21 o 
  -1 -11   4       12.02       11.52      0.77 o 
   0 -11   4        2.94        4.21      0.73 o 
   1 -11   4       64.82       75.22      1.76 o 
   2 -11   4       20.41       19.21      1.39 o 
  -5 -10   4        0.08       -0.78      0.78 o 
  -4 -10   4       53.44       53.86      2.31 o 
  -3 -10   4       69.28       92.41      2.98 o 
  -2 -10   4      101.28      142.33      2.47 o 
  -1 -10   4      191.36      173.11      2.91 o 
   0 -10   4        0.34        1.18      0.41 o 
   1 -10   4        8.51       10.44      1.18 o 
   2 -10   4       19.58       21.41      1.38 o 
   3 -10   4        0.84        1.76      0.75 o 
  -5  -9   4       48.64       38.98      2.11 o 
  -4  -9   4        0.19        0.94      0.79 o 
  -3  -9   4        7.36        5.98      0.95 o 
  -2  -9   4       14.80       20.81      0.82 o 
  -1  -9   4       21.82       23.61      1.32 o 
   0  -9   4       20.31       17.40      1.15 o 
   1  -9   4       25.69       23.11      0.90 o 
   2  -9   4       27.99       29.91      1.46 o 
   3  -9   4        6.47        6.20      0.85 o 
   4  -9   4        0.03        0.68      0.63 o 
  -6  -8   4       14.31       10.17      1.41 o 
  -5  -8   4       45.06       38.07      2.01 o 
  -4  -8   4        1.26        0.66      0.74 o 
  -3  -8   4      275.22      268.82      5.79 o 
  -2  -8   4        5.17       10.72      0.60 o 
  -1  -8   4      238.47      225.24      5.70 o 
   0  -8   4      165.80      158.10      2.52 o 
   1  -8   4       15.18       15.96      2.03 o 
   2  -8   4       58.57       67.30      2.10 o 
   3  -8   4       35.20       28.47      1.45 o 
   4  -8   4       16.04       21.32      1.34 o 
  -6  -7   4        8.15        9.41      1.28 o 
  -5  -7   4        0.25        1.32      0.74 o 
  -4  -7   4       74.10       67.37      2.39 o 
  -3  -7   4       63.71       64.11      2.12 o 
  -2  -7   4      224.91      221.10      3.18 o 
  -1  -7   4       42.81       44.91      1.04 o 
   0  -7   4        1.17        1.05      0.31 o 
   1  -7   4      235.41      213.80      4.59 o 
   2  -7   4       37.12       67.69      1.90 o 
   3  -7   4        5.52        7.49      0.85 o 
   4  -7   4        2.83       -0.24      0.55 o 
  -6  -6   4       19.07       15.82      2.13 o 
  -5  -6   4      103.82       95.53      3.45 o 
  -4  -6   4       14.89       12.60      0.75 o 
  -3  -6   4       24.36       25.24      1.44 o 
  -2  -6   4      752.06      708.74     16.86 o 
  -1  -6   4        8.34        7.62      0.57 o 
   0  -6   4      250.79      255.67      3.48 o 
   1  -6   4       19.55       19.48      0.56 o 
   2  -6   4      432.98      402.82      5.20 o 
   4  -6   4       34.46       35.42      1.48 o 
  -6  -5   4        2.05        0.36      0.60 o 
  -5  -5   4        9.50        9.99      0.95 o 
  -4  -5   4      102.18      106.71      2.10 o 
  -3  -5   4        0.91        9.49      0.77 o 
  -2  -5   4     1341.71     1375.48     17.37 o 
  -1  -5   4       12.80        5.61      0.36 o 
   0  -5   4      211.69      201.42      2.77 o 
   1  -5   4        1.66        4.13      0.47 o 
   2  -5   4       33.73       37.91      0.99 o 
   3  -5   4        1.65        2.18      0.39 o 
   4  -5   4        4.67        4.99      0.52 o 
   5  -5   4       23.28       21.69      1.54 o 
   6  -5   4        0.03        1.35      0.99 o 
  -6  -4   4        5.93        5.95      0.79 o 
  -5  -4   4      112.27      111.41      2.30 o 
  -4  -4   4      151.32      139.86      2.50 o 
  -3  -4   4      118.82      133.27      2.28 o 
  -2  -4   4      570.29      620.38      6.46 o 
  -1  -4   4     1095.59     1132.87     13.33 o 
   0  -4   4      159.18      165.67      2.30 o 
   1  -4   4       90.62       71.85      2.00 o 
   2  -4   4      470.80      509.66      8.56 o 
   3  -4   4        3.37        4.97      0.50 o 
   4  -4   4       46.59       39.42      1.09 o 
   5  -4   4       26.60       21.01      1.49 o 
   6  -4   4        0.20        1.75      0.89 o 
  -6  -3   4       34.73       39.11      1.44 o 
  -5  -3   4        0.05        0.71      0.81 o 
  -4  -3   4       80.82       97.31      2.29 o 
  -3  -3   4       48.47       49.36      1.57 o 
  -2  -3   4        6.20       13.34      0.75 o 
  -1  -3   4       42.86       45.38      0.83 o 
   0  -3   4      234.40      248.91      3.18 o 
   1  -3   4      996.84      933.78     10.98 o 
   2  -3   4       64.34       69.71      1.65 o 
   3  -3   4       38.86       45.67      1.11 o 
   4  -3   4        4.87        6.81      0.53 o 
   5  -3   4        3.32        3.32      0.85 o 
   6  -3   4        1.12        1.52      0.87 o 
  -6  -2   4        2.24        2.92      0.65 o 
  -5  -2   4       16.30       14.40      0.84 o 
  -4  -2   4       94.91       86.62      2.91 o 
  -3  -2   4       27.01       28.06      0.86 o 
  -2  -2   4      178.37      200.87      2.24 o 
  -1  -2   4      265.21      281.54      3.50 o 
   0  -2   4      249.80      241.92      3.04 o 
   1  -2   4      189.35      161.25      3.01 o 
   2  -2   4      709.57      725.64     10.31 o 
   3  -2   4       16.22       22.70      1.47 o 
   4  -2   4      106.86       99.69      1.85 o 
   5  -2   4       28.10       25.80      1.65 o 
   6  -2   4       17.89       15.77      1.51 o 
  -6  -1   4      209.43      197.28      3.59 o 
  -5  -1   4       17.15       18.43      0.92 o 
  -4  -1   4       51.42       47.69      1.24 o 
  -3  -1   4       15.24       18.10      1.09 o 
  -2  -1   4      134.14      138.28      2.59 o 
  -1  -1   4     3282.65     3414.42     39.15 o 
   0  -1   4       57.76       61.74      1.44 o 
   1  -1   4     4061.59     3834.89     62.02 o 
   2  -1   4      157.18      164.94      2.11 o 
   3  -1   4      747.22      827.43      8.44 o 
   4  -1   4       12.68       13.54      0.65 o 
   5  -1   4       38.76       44.23      2.04 o 
   6  -1   4        0.39        0.36      0.70 o 
  -6   0   4        0.38        0.57      0.57 o 
  -5   0   4      203.14      192.18      3.34 o 
  -4   0   4        0.37        0.11      0.30 o 
  -3   0   4       50.51       53.01      1.91 o 
  -2   0   4      146.66      163.20      4.02 o 
  -1   0   4     1126.28     1051.15     12.23 o 
   0   0   4     3419.88     3308.36     37.90 o 
   1   0   4       75.41       69.20      1.51 o 
   2   0   4     1077.53     1003.69     16.62 o 
   3   0   4       57.34       52.28      3.19 o 
   4   0   4       44.77       44.22      1.04 o 
   5   0   4      126.63      136.35      4.01 o 
   6   0   4        2.99        4.40      0.94 o 
   7   0   4        5.40        6.89      1.30 o 
  -6   1   4        2.07        2.15      0.60 o 
  -5   1   4        0.75       -0.39      0.42 o 
  -4   1   4       22.64       20.91      2.25 o 
  -3   1   4      172.86      167.73      2.70 o 
  -2   1   4       19.30       20.17      0.85 o 
  -1   1   4       30.23       23.56      0.77 o 
   0   1   4       37.20       34.04      0.84 o 
   1   1   4       65.68       49.87      2.11 o 
   2   1   4      107.24      116.17      6.72 o 
   3   1   4       74.96       85.23      1.70 o 
   4   1   4       75.34       65.57      1.49 o 
   5   1   4       10.86       14.02      1.22 o 
   6   1   4       21.62       26.21      1.81 o 
   7   1   4        1.31        2.12      0.93 o 
  -6   2   4        0.05       -1.00      1.00 o 
  -5   2   4      151.93      137.52      2.67 o 
  -4   2   4       37.99       43.64      1.84 o 
  -3   2   4       40.44       59.15      1.33 o 
  -2   2   4      166.59      123.09      2.04 o 
  -1   2   4      240.13      217.61      4.07 o 
   0   2   4       10.41        2.01      0.28 o 
   1   2   4       18.66       20.71      0.61 o 
   3   2   4       55.50       67.80      3.38 o 
   4   2   4       49.39       37.65      0.73 o 
   5   2   4       59.74       54.52      2.23 o 
   6   2   4       58.15       58.53      2.54 o 
   7   2   4        0.43        4.55      1.14 o 
  -6   3   4        0.31        3.12      1.13 o 
  -5   3   4       18.17       14.66      2.00 o 
  -4   3   4       62.18       57.78      1.48 o 
  -3   3   4       59.21       49.70      1.24 o 
  -2   3   4        4.06        5.41      0.59 o 
  -1   3   4      581.71      597.49     10.31 o 
   0   3   4      146.37      142.34      2.82 o 
   1   3   4     2662.30     2690.86     43.93 o 
   2   3   4       98.83      147.52      2.85 o 
   3   3   4      106.97      120.37      1.76 o 
   4   3   4       65.53       61.31      1.12 o 
   5   3   4       37.84       40.90      1.89 o 
   6   3   4       23.83       18.46      1.55 o 
   7   3   4        0.94       -0.24      0.80 o 
  -6   4   4       22.13       19.53      1.94 o 
  -5   4   4        9.34        6.93      1.47 o 
  -4   4   4      180.55      167.36      3.89 o 
  -3   4   4       12.23       15.04      0.74 o 
  -2   4   4      360.57      424.02     25.72 o 
  -1   4   4        2.30        4.42      0.50 o 
   0   4   4      113.96      115.41      2.47 o 
   1   4   4      215.72      238.52      4.46 o 
   4   4   4       16.33       18.90      0.54 o 
   5   4   4        4.70        5.13      0.92 o 
   6   4   4       25.40       27.98      1.83 o 
   7   4   4       38.60       31.16      2.11 o 
  -5   5   4       30.92       30.50      1.31 o 
  -4   5   4       10.41        9.60      0.78 o 
  -3   5   4        4.12       16.53      1.23 o 
  -2   5   4      173.15      242.17      8.49 o 
  -1   5   4       38.76       32.07      1.18 o 
   0   5   4       46.77       46.77      1.41 o 
   1   5   4      793.56      780.27     13.37 o 
   2   5   4       30.08       49.87      1.42 o 
   3   5   4       52.17       64.15      1.77 o 
   4   5   4        3.17        4.08      0.50 o 
   5   5   4       32.59       28.25      2.21 o 
   6   5   4        2.43        1.80      0.86 o 
   7   5   4       27.00       20.93      1.80 o 
  -5   6   4       10.09        8.25      0.90 o 
  -4   6   4       98.88      107.13      2.30 o 
  -1   6   4        0.76        3.19      1.08 o 
   0   6   4      121.31      154.59      3.42 o 
   1   6   4       11.20       24.01      1.09 o 
   2   6   4      190.77      293.26      5.61 o 
   3   6   4       22.61       25.30      1.13 o 
   4   6   4       12.42       14.60      1.03 o 
   5   6   4        0.15        0.24      0.43 o 
   6   6   4       11.99       10.54      1.25 o 
   7   6   4        2.10        1.75      1.02 o 
  -5   7   4        1.44        3.49      1.25 o 
  -4   7   4        0.04        0.03      0.48 o 
  -3   7   4        2.18        3.26      0.42 o 
  -2   7   4       10.08       11.16      0.84 o 
  -1   7   4        0.38       -0.26      0.26 o 
   0   7   4      110.85      120.55      2.98 o 
   1   7   4        0.04        0.78      0.45 o 
   2   7   4       24.24       28.13      1.25 o 
   3   7   4        3.23        6.21      0.75 o 
   4   7   4        6.52        5.04      0.52 o 
   5   7   4       10.89       12.04      0.78 o 
   6   7   4        6.58        6.36      1.08 o 
   7   7   4        0.07       -0.39      0.88 o 
  -4   8   4        0.04       -0.14      0.72 o 
  -3   8   4      158.71      154.74      2.92 o 
  -2   8   4       17.77       21.25      1.14 o 
  -1   8   4        0.02        1.13      0.32 o 
   0   8   4      102.46       87.44      2.51 o 
   1   8   4       62.88       58.74      1.94 o 
   2   8   4      139.10      243.99      5.14 o 
   3   8   4        7.18        8.04      0.85 o 
   4   8   4        3.34        2.48      0.68 o 
   5   8   4        3.14        2.59      0.81 o 
  -4   9   4       12.51       13.40      1.35 o 
  -3   9   4        0.94        2.02      0.79 o 
  -2   9   4      206.07      200.00      3.17 o 
  -1   9   4       55.46       44.62      1.68 o 
   0   9   4        0.22       -0.36      0.55 o 
   1   9   4       56.25       51.29      1.88 o 
   2   9   4      284.55      288.91      6.05 o 
   3   9   4      147.08      125.56      3.30 o 
   4   9   4        4.51        4.75      0.85 o 
   5   9   4        5.90       10.97      1.19 o 
   6   9   4       13.16       15.40      1.42 o 
  -3  10   4        0.26        1.75      0.88 o 
  -2  10   4        3.98        3.37      0.79 o 
  -1  10   4        0.04        0.43      0.78 o 
   0  10   4        0.08       -0.07      0.59 o 
   1  10   4       22.85       28.63      1.62 o 
   2  10   4       12.25       30.64      1.71 o 
   3  10   4        0.20        0.35      0.65 o 
   4  10   4        7.32        9.86      1.15 o 
   5  10   4       10.41       10.36      1.22 o 
   6  10   4        0.17       -0.55      0.82 o 
  -2  11   4       62.38       62.19      2.39 o 
  -1  11   4       56.40       54.67      2.26 o 
   0  11   4        0.32       -0.17      0.66 o 
   1  11   4        7.12        6.77      1.06 o 
   2  11   4        6.06        4.63      0.93 o 
   3  11   4        0.43        3.90      0.92 o 
   4  11   4        0.01        1.71      0.80 o 
   5  11   4       19.35       20.31      1.64 o 
  -1  12   4       32.75       35.40      2.02 o 
   0  12   4        9.97       18.33      1.56 o 
   1  12   4        3.64        3.39      0.93 o 
   2  12   4       13.01       11.07      1.23 o 
   3  12   4        0.22        2.33      0.84 o 
   4  12   4        3.09        0.57      0.90 o 
   0  13   4        5.39        5.46      1.13 o 
   1  13   4        6.23       10.89      1.38 o 
   2  13   4        5.79        8.62      1.26 o 
   3  13   4        5.32        4.58      1.28 o 
  -3 -12   5       31.53       31.50      2.01 o 
  -2 -12   5       28.81       29.84      1.16 o 
  -1 -12   5        6.65        3.26      0.60 o 
   0 -12   5        0.05        0.12      0.80 o 
   1 -12   5       10.40        8.73      1.11 o 
  -4 -11   5        0.34       -0.57      0.74 o 
  -3 -11   5        0.52        0.31      0.71 o 
  -2 -11   5        5.95       46.33      3.91 o 
  -1 -11   5       52.00       68.69      3.94 o 
   0 -11   5        1.01       -0.39      0.39 o 
   1 -11   5       26.96       30.68      1.61 o 
   2 -11   5       62.93       62.12      2.31 o 
  -5 -10   5        0.40        0.10      0.79 o 
  -4 -10   5        0.33        2.33      0.91 o 
  -3 -10   5        3.92        4.97      0.89 o 
  -2 -10   5       28.26       34.93      2.55 o 
  -1 -10   5       28.51       21.34      0.96 o 
   0 -10   5       94.04       90.18      2.08 o 
   1 -10   5       37.01       34.56      1.58 o 
   2 -10   5      156.61      171.89      4.15 o 
   3 -10   5        1.18       -0.43      0.64 o 
  -5  -9   5        0.23        1.35      0.92 o 
  -4  -9   5      101.78       97.40      3.12 o 
  -3  -9   5       18.07       21.79      1.52 o 
  -2  -9   5      122.75      178.60      2.84 o 
  -1  -9   5      169.65      157.57      2.59 o 
   0  -9   5       17.57       18.18      0.89 o 
   1  -9   5       26.99       21.60      0.89 o 
   2  -9   5      105.67       98.30      2.78 o 
   3  -9   5       12.20       17.55      1.30 o 
   4  -9   5        0.13       -0.58      0.58 o 
  -6  -8   5        4.71        2.90      1.11 o 
  -5  -8   5        0.19       -0.70      0.70 o 
  -4  -8   5        1.14        3.35      0.86 o 
  -3  -8   5       81.24       84.87      2.66 o 
  -2  -8   5        1.19       18.85      1.25 o 
  -1  -8   5       52.50       50.40      3.55 o 
   0  -8   5      111.45      107.39      1.94 o 
   1  -8   5        5.12        5.44      0.53 o 
   2  -8   5      282.98      271.77      5.61 o 
   3  -8   5        3.86       11.59      1.06 o 
   4  -8   5       11.19       16.94      1.25 o 
  -6  -7   5        5.24        3.41      1.01 o 
  -5  -7   5       21.71       25.84      1.69 o 
  -4  -7   5       18.48       21.71      1.47 o 
  -3  -7   5       21.66       15.64      1.19 o 
  -2  -7   5       17.78       25.01      0.78 o 
  -1  -7   5      202.08      208.20      3.03 o 
   0  -7   5      198.49      187.75      2.81 o 
   1  -7   5       48.97       41.52      2.27 o 
   2  -7   5      381.33      335.25      6.53 o 
   3  -7   5      279.37      275.77      5.68 o 
   4  -7   5        3.67        3.12      0.67 o 
  -6  -6   5       12.45       11.44      1.39 o 
  -5  -6   5       21.53       27.25      1.70 o 
  -4  -6   5       79.74       77.04      2.54 o 
  -3  -6   5        0.20       -0.47      0.47 o 
  -2  -6   5      376.96      361.13      4.72 o 
  -1  -6   5      111.24      120.05      1.92 o 
   0  -6   5       22.45       24.38      0.72 o 
   1  -6   5       25.26       25.77      0.76 o 
   2  -6   5       61.40       72.41      6.77 o 
   3  -6   5      242.10      248.86      5.12 o 
   4  -6   5        7.71       11.69      0.97 o 
  -6  -5   5       20.38       24.69      2.74 o 
  -5  -5   5       12.92       14.67      0.91 o 
  -4  -5   5        0.41       -0.99      0.99 o 
  -3  -5   5      100.05       93.56      1.83 o 
  -2  -5   5       15.75       15.15      0.56 o 
  -1  -5   5      159.16      138.90      2.07 o 
   0  -5   5       41.22       40.37      0.89 o 
   1  -5   5        8.74        9.68      0.61 o 
   2  -5   5      107.96      107.44      2.84 o 
   4  -5   5        0.83        1.36      0.41 o 
   5  -5   5       18.11       15.42      1.39 o 
  -6  -4   5       30.58       33.39      1.41 o 
  -5  -4   5        1.70        1.24      0.51 o 
  -4  -4   5        1.62        1.81      0.72 o 
  -3  -4   5        3.84        1.70      0.53 o 
  -1  -4   5      368.81      377.08      4.75 o 
   0  -4   5      365.70      331.34      4.22 o 
   1  -4   5        4.16        3.87      0.30 o 
   2  -4   5      169.49      169.72     10.70 o 
   3  -4   5       76.92      112.25      2.02 o 
   4  -4   5       63.99       58.29      1.39 o 
   5  -4   5        7.27        7.94      1.10 o 
   6  -4   5        0.26        1.15      0.92 o 
  -6  -3   5       45.21       52.23      1.98 o 
  -5  -3   5       34.97       30.20      1.18 o 
  -4  -3   5        4.28        5.70      0.76 o 
  -3  -3   5      230.14      226.59      3.48 o 
  -2  -3   5      201.62      227.24      2.97 o 
  -1  -3   5     4356.31     4369.35     57.48 o 
   0  -3   5      251.55      246.35      3.19 o 
   1  -3   5      341.26      306.46      3.86 o 
   2  -3   5        1.99       10.39      0.40 o 
   3  -3   5       32.56       46.64      1.12 o 
   4  -3   5       36.78       41.55      1.13 o 
   5  -3   5        0.01       -0.43      0.62 o 
   6  -3   5       24.83       25.04      1.85 o 
  -6  -2   5        0.00        0.16      0.96 o 
  -5  -2   5        3.08        1.18      0.48 o 
  -4  -2   5       39.38       45.85      2.34 o 
  -3  -2   5        0.64        0.98      0.50 o 
  -1  -2   5       11.80        6.47      0.32 o 
   0  -2   5      230.78      201.95      2.61 o 
   1  -2   5      257.55      273.32      3.41 o 
   2  -2   5       16.46       17.24      1.54 o 
   3  -2   5      173.08      168.76      2.67 o 
   4  -2   5        2.62        3.30      0.54 o 
   5  -2   5      104.74      101.18      3.38 o 
   6  -2   5        0.10       -0.59      0.69 o 
  -6  -1   5       29.71       36.46      1.43 o 
  -5  -1   5       55.20       58.39      2.71 o 
  -4  -1   5       22.66       19.52      0.95 o 
  -3  -1   5      286.97      291.51      4.31 o 
  -2  -1   5      226.27      264.14      5.45 o 
  -1  -1   5     1832.65     1959.93     23.74 o 
   0  -1   5     3812.88     3692.24     42.30 o 
   1  -1   5      321.75      321.47      3.91 o 
   2  -1   5      486.11      518.06      8.95 o 
   4  -1   5        6.82        8.76      0.55 o 
   5  -1   5        5.86        7.05      1.05 o 
   6  -1   5        1.77        1.57      0.82 o 
  -6   0   5        9.61       13.00      0.96 o 
  -5   0   5       38.07       32.99      1.22 o 
  -4   0   5       24.83       22.22      0.92 o 
  -3   0   5      474.08      462.10      6.50 o 
  -2   0   5      244.94      287.30      3.15 o 
  -1   0   5     2809.49     2694.15     30.97 o 
   0   0   5      392.98      398.79      4.83 o 
   1   0   5      154.89      172.01      2.18 o 
   2   0   5      227.94      214.79      4.02 o 
   3   0   5       20.64       27.68      1.11 o 
   4   0   5       69.92       69.90      1.44 o 
   5   0   5      127.50      123.36      3.78 o 
   6   0   5        0.74        2.73      0.91 o 
   7   0   5        5.12        4.61      1.14 o 
  -6   1   5        0.73        0.29      1.49 o 
  -5   1   5      165.45      154.24      2.91 o 
  -4   1   5       87.83      108.20      2.14 o 
  -3   1   5       11.72       13.32      0.88 o 
  -2   1   5     1272.49     1218.38     20.56 o 
  -1   1   5       54.32       61.39      1.50 o 
   0   1   5     4904.11     5294.27     60.54 o 
   1   1   5       82.10       87.18      1.22 o 
   2   1   5      549.32      516.83      6.16 o 
   3   1   5        0.20        2.52      0.22 o 
   4   1   5        8.49        7.68      0.61 o 
   5   1   5       75.06       63.77      2.48 o 
   6   1   5        6.40        8.38      1.29 o 
   7   1   5        1.76        3.25      1.05 o 
  -6   2   5        7.53        5.98      0.79 o 
  -5   2   5       73.00       62.48      3.13 o 
  -4   2   5       58.53       52.78      1.41 o 
  -3   2   5       34.38       51.37      1.26 o 
  -2   2   5      202.55      214.30      3.22 o 
  -1   2   5       72.37       59.25      1.49 o 
   0   2   5      151.41      133.17      2.60 o 
   1   2   5      885.08      878.95     14.57 o 
   2   2   5       33.17       29.40      0.93 o 
   3   2   5        6.08        7.74      0.46 o 
   4   2   5       13.81       12.40      0.70 o 
   5   2   5      156.48      158.57      4.46 o 
   6   2   5        2.35        2.26      1.02 o 
   7   2   5        1.02        1.83      0.93 o 
  -6   3   5        0.93        2.59      0.67 o 
  -5   3   5       28.66       28.64      1.22 o 
  -4   3   5      113.35       98.10      2.14 o 
  -3   3   5        0.10        1.64      0.40 o 
  -2   3   5     1168.44     1244.56     16.10 o 
  -1   3   5       89.55       98.67      2.25 o 
   0   3   5      155.56      129.34      2.65 o 
   1   3   5      611.38      716.83     12.09 o 
   3   3   5        0.40        7.30      0.35 o 
   4   3   5       82.58       73.96      1.14 o 
   5   3   5       28.67       29.79      1.74 o 
   6   3   5       37.36       30.30      1.91 o 
   7   3   5        2.37        3.60      1.04 o 
  -5   4   5        1.65        2.97      0.63 o 
  -4   4   5        3.40        3.51      0.56 o 
  -3   4   5       31.97       24.25      1.32 o 
  -2   4   5        1.44        2.89      0.66 o 
  -1   4   5       54.37       63.89      1.74 o 
   0   4   5      107.53      104.94      2.35 o 
   1   4   5        0.31        0.65      0.32 o 
   2   4   5     1547.82     1432.22     23.74 o 
   3   4   5      425.17      449.77      7.96 o 
   4   4   5       18.20       15.46      0.59 o 
   5   4   5        2.52        2.16      0.79 o 
   6   4   5       19.29       24.49      1.75 o 
   7   4   5        0.03        2.75      1.00 o 
  -5   5   5       12.46       10.58      0.94 o 
  -4   5   5       27.84       24.70      1.70 o 
  -3   5   5       21.97       21.46      0.93 o 
  -2   5   5       26.15       84.67      2.32 o 
  -1   5   5       68.28       69.76      1.91 o 
   0   5   5       29.35       30.11      1.12 o 
   1   5   5      451.71      509.50      9.02 o 
   2   5   5        0.59        2.09      0.42 o 
   4   5   5       50.57       50.46      0.94 o 
   5   5   5       11.07       11.79      1.14 o 
   6   5   5        5.25        4.18      0.93 o 
   7   5   5        0.53       -0.66      0.88 o 
  -5   6   5        0.38        0.54      0.63 o 
  -4   6   5       10.99       12.98      2.72 o 
  -3   6   5      411.05      423.68      6.24 o 
  -2   6   5       11.99       19.78      1.14 o 
  -1   6   5      123.22      124.81      2.98 o 
   0   6   5       50.52       50.58      1.57 o 
   1   6   5       36.34       49.30      1.55 o 
   2   6   5     1294.57     1180.10     19.99 o 
   3   6   5       46.36       49.83      1.58 o 
   4   6   5       12.74       15.82      0.74 o 
   5   6   5        3.08        3.64      0.66 o 
   6   6   5        6.34        4.11      1.02 o 
   7   6   5        0.01       -0.79      0.82 o 
  -4   7   5       27.90       30.06      1.28 o 
  -3   7   5      180.93      168.98      4.10 o 
  -2   7   5       59.79       54.24      1.91 o 
   0   7   5       58.71       58.42      1.82 o 
   1   7   5       13.44       16.08      0.99 o 
   2   7   5       68.15       84.10      2.29 o 
   3   7   5      139.60      146.10      3.38 o 
   4   7   5       63.53       53.35      1.33 o 
   5   7   5        0.14        0.62      0.46 o 
   6   7   5        0.16        0.31      0.85 o 
  -4   8   5        2.85        3.94      0.96 o 
  -3   8   5      117.64      117.61      3.33 o 
  -2   8   5      248.85      247.71      5.39 o 
  -1   8   5       79.55       73.35      2.30 o 
   0   8   5       12.18        7.25      0.84 o 
   1   8   5      212.13      220.61      4.77 o 
   2   8   5      412.23      363.98      7.11 o 
   3   8   5      411.42      355.34      6.98 o 
   4   8   5       34.17       38.16      1.53 o 
   5   8   5       22.59       21.59      0.99 o 
  -4   9   5        0.25       -0.70      0.70 o 
  -3   9   5       12.88       12.03      1.26 o 
  -2   9   5       11.91       10.65      1.05 o 
   0   9   5      243.24      218.04      4.86 o 
   1   9   5      253.97      254.39      5.50 o 
   2   9   5       65.82       69.60      2.28 o 
   4   9   5        0.21        0.25      0.59 o 
   5   9   5        1.10        0.66      0.73 o 
  -3  10   5        0.13        1.06      0.83 o 
  -2  10   5      148.71      127.16      3.57 o 
  -1  10   5        1.19        2.17      0.76 o 
   0  10   5       74.48       63.65      2.24 o 
   1  10   5       44.17       40.79      1.89 o 
   2  10   5        7.51        5.98      0.88 o 
   3  10   5       69.23      138.06      3.67 o 
   4  10   5       15.57       15.56      1.31 o 
   5  10   5        3.21        2.28      0.87 o 
  -2  11   5        1.79        5.84      1.05 o 
  -1  11   5      118.44      117.91      3.51 o 
   0  11   5       16.33       13.93      1.31 o 
   1  11   5       13.67       12.92      1.24 o 
   2  11   5        4.55        4.57      0.89 o 
   3  11   5       24.74       26.49      1.65 o 
   4  11   5       36.76       38.59      2.00 o 
   5  11   5        0.37       -0.72      0.72 o 
  -1  12   5        6.67        9.42      1.30 o 
   0  12   5        5.18        5.21      1.02 o 
   1  12   5        2.13        1.63      0.77 o 
   2  12   5       35.07       33.10      1.88 o 
   3  12   5        5.17        9.53      0.92 o 
   4  12   5       18.82       14.70      1.54 o 
   0  13   5        0.12        0.73      0.90 o 
   1  13   5       20.18       24.44      1.91 o 
   2  13   5       11.55       12.16      1.42 o 
   3  13   5        1.97       -0.73      0.73 o 
  -3 -12   6        1.85        1.90      0.97 o 
  -2 -12   6       18.82       15.87      0.92 o 
  -1 -12   6        3.72       12.26      1.06 o 
   0 -12   6       19.70       15.26      1.26 o 
   1 -12   6        0.51        0.21      0.68 o 
  -4 -11   6       14.14       11.56      1.42 o 
  -3 -11   6        5.21        5.80      1.08 o 
  -2 -11   6        4.46        3.60      0.55 o 
  -1 -11   6       31.01       35.63      1.24 o 
   0 -11   6       13.41       15.73      0.90 o 
   1 -11   6       33.05       36.42      1.75 o 
   2 -11   6       16.81       13.74      1.25 o 
  -4 -10   6        8.35        7.95      1.25 o 
  -3 -10   6        6.57        6.42      1.08 o 
  -2 -10   6       90.05      112.60      5.16 o 
  -1 -10   6       75.18       82.76      1.90 o 
   0 -10   6       12.35        9.84      0.74 o 
   1 -10   6        4.68        3.50      0.76 o 
   2 -10   6       42.98       39.52      1.86 o 
   3 -10   6        6.95        7.24      1.00 o 
  -5  -9   6       32.90       36.10      2.12 o 
  -4  -9   6       60.80       41.66      2.07 o 
  -3  -9   6        4.20        5.18      1.00 o 
  -2  -9   6       48.74       52.59      1.29 o 
  -1  -9   6       10.30       14.39      0.76 o 
   0  -9   6       32.92       28.74      1.00 o 
   1  -9   6        2.14        1.00      0.49 o 
   2  -9   6       72.53       69.38      2.28 o 
   3  -9   6        0.45       -0.53      0.53 o 
  -5  -8   6        7.10        3.93      1.04 o 
  -4  -8   6        2.15        0.15      0.64 o 
  -3  -8   6       32.21       27.08      1.57 o 
  -2  -8   6        2.44        2.25      0.49 o 
  -1  -8   6      216.81      219.82      3.28 o 
   0  -8   6        5.44        7.05      0.58 o 
   1  -8   6       42.47       39.76      0.92 o 
   2  -8   6       18.61       17.44      1.17 o 
   3  -8   6      164.29      162.15      3.93 o 
   4  -8   6       21.94       23.45      1.49 o 
  -6  -7   6        3.34        5.98      1.24 o 
  -5  -7   6       13.37       12.17      1.34 o 
  -4  -7   6       62.10       58.17      2.25 o 
  -3  -7   6       64.30       62.46      2.21 o 
  -2  -7   6        3.15        2.72      0.36 o 
  -1  -7   6       68.02       85.46      1.60 o 
   0  -7   6        3.81        6.14      0.51 o 
   1  -7   6      153.99      141.59      2.31 o 
   2  -7   6       29.20       29.46      1.40 o 
   4  -7   6        0.37        9.63      1.01 o 
  -6  -6   6        7.60       10.22      1.28 o 
  -5  -6   6        3.77        6.71      1.05 o 
  -4  -6   6       28.97       26.29      1.54 o 
  -3  -6   6       92.45       84.14      2.52 o 
  -2  -6   6      335.85      336.07      4.46 o 
  -1  -6   6       42.13       41.82      0.98 o 
   0  -6   6        3.32        3.61      0.53 o 
   1  -6   6       89.80       81.28      1.51 o 
   2  -6   6       94.51       92.55      2.45 o 
   3  -6   6      236.11      230.79      4.86 o 
   4  -6   6       16.18       16.61      1.16 o 
  -6  -5   6        7.16        9.21      0.93 o 
  -5  -5   6       13.93       15.36      0.95 o 
  -4  -5   6       41.42       41.58      2.02 o 
  -3  -5   6        2.18        3.24      0.48 o 
  -2  -5   6      395.02      371.61      4.80 o 
  -1  -5   6      617.80      897.35     62.66 o 
   0  -5   6       97.15       88.22      2.33 o 
   1  -5   6      131.42      128.40      1.98 o 
   2  -5   6       60.35       63.73      1.51 o 
   4  -5   6        4.71        5.96      0.58 o 
   5  -5   6       56.62       47.56      2.22 o 
  -6  -4   6        1.52        2.73      0.89 o 
  -5  -4   6        1.30        0.69      0.55 o 
  -4  -4   6      405.57      409.15      6.04 o 
  -3  -4   6       21.72       17.37      0.79 o 
  -2  -4   6        3.61        2.99      0.29 o 
  -1  -4   6     1229.99     1159.40     13.71 o 
   0  -4   6       22.38       15.89      0.53 o 
   1  -4   6      307.32      286.06      3.72 o 
   2  -4   6        4.03       10.47      0.51 o 
   3  -4   6        1.18        2.05      0.48 o 
   4  -4   6      168.42      161.74      2.80 o 
   5  -4   6       17.08       14.85      1.34 o 
   6  -4   6        5.23       11.80      1.47 o 
  -6  -3   6       17.14       23.78      1.24 o 
  -5  -3   6        2.07        2.94      0.77 o 
  -4  -3   6      165.23      168.02      2.95 o 
  -3  -3   6        0.68        0.57      0.40 o 
  -2  -3   6        6.16       12.53      0.79 o 
  -1  -3   6      201.27      237.76      3.14 o 
   0  -3   6        7.84        9.27      0.40 o 
   1  -3   6      167.30      192.10      2.60 o 
   2  -3   6       83.18       66.79      1.10 o 
   3  -3   6       90.24       76.48      1.55 o 
   4  -3   6        0.26       -0.08      0.32 o 
   5  -3   6        0.24        0.08      0.63 o 
   6  -3   6        8.66        8.83      1.26 o 
  -6  -2   6       19.77       28.48      1.31 o 
  -5  -2   6       28.67       28.40      1.21 o 
  -4  -2   6       64.37       66.65      2.50 o 
  -3  -2   6      718.79      675.42      9.15 o 
  -2  -2   6        3.44       13.56      0.49 o 
  -1  -2   6     2381.71     2576.11     29.72 o 
   0  -2   6      182.19      170.44      2.30 o 
   1  -2   6       46.18       40.24      2.30 o 
   2  -2   6     3524.49     3743.17     43.01 o 
   3  -2   6        0.14        0.17      0.26 o 
   4  -2   6       27.52       31.23      2.32 o 
   5  -2   6        3.86        3.88      0.88 o 
   6  -2   6        0.67        2.49      0.97 o 
  -6  -1   6       11.02       18.32      3.48 o 
  -5  -1   6        4.95        2.26      0.95 o 
  -4  -1   6       11.49       10.52      1.38 o 
  -3  -1   6      269.90      267.06      4.05 o 
  -2  -1   6        8.47       12.91      0.44 o 
  -1  -1   6     2157.72     2210.04     25.53 o 
   0  -1   6     1220.10     1208.19     14.09 o 
   1  -1   6      455.51      460.29      5.53 o 
   2  -1   6      133.46      125.32      2.69 o 
   3  -1   6       10.81       11.48      0.75 o 
   4  -1   6        0.37        5.08      0.56 o 
   5  -1   6      138.37      142.97      4.25 o 
   6  -1   6        1.26        0.34      0.79 o 
  -6   0   6        5.19        8.13      0.85 o 
  -5   0   6       21.45       22.92      1.31 o 
  -4   0   6       66.64       61.91      1.55 o 
  -3   0   6      255.41      255.42      3.90 o 
  -2   0   6      132.14      112.65      1.45 o 
  -1   0   6      146.61      103.70      1.54 o 
   0   0   6      103.00       96.74      1.40 o 
   1   0   6        9.65        8.91      0.35 o 
   2   0   6      604.57      661.40     11.30 o 
   3   0   6       68.15       67.47      1.74 o 
   4   0   6      131.87      183.41      5.96 o 
   5   0   6       78.90       60.10      2.46 o 
   6   0   6        5.84        4.32      1.08 o 
   7   0   6        0.16        3.08      1.05 o 
  -6   1   6        4.52        6.69      1.59 o 
  -5   1   6        7.65        4.04      0.63 o 
  -4   1   6       82.12       75.15      2.13 o 
  -3   1   6        8.54        4.95      0.49 o 
  -2   1   6      230.16      226.22      5.27 o 
   0   1   6      159.15      174.24      2.31 o 
   1   1   6      487.83      447.65      5.60 o 
   2   1   6      417.31      436.40      5.27 o 
   3   1   6      113.94      113.47      1.60 o 
   4   1   6        6.27       38.10      1.72 o 
   5   1   6        0.63       -0.53      0.53 o 
   6   1   6      144.50      135.55      4.30 o 
   7   1   6        0.17       -0.67      0.67 o 
  -6   2   6        3.60        5.34      0.83 o 
  -5   2   6       25.69       26.33      1.20 o 
  -4   2   6       53.89       42.70      1.35 o 
  -3   2   6        4.87        6.20      0.88 o 
  -2   2   6     1205.31     1231.32     15.98 o 
  -1   2   6       58.36       69.44      1.71 o 
   0   2   6      313.63      335.39      5.92 o 
   1   2   6     2437.25     2630.64     42.89 o 
   2   2   6      376.64      364.01      4.49 o 
   3   2   6       23.71       19.22      0.84 o 
   4   2   6        0.24        1.98      0.80 o 
   5   2   6        0.27        2.07      0.77 o 
   6   2   6       25.22       21.92      1.73 o 
   7   2   6       16.67       13.57      1.59 o 
  -6   3   6        0.39        0.14      0.62 o 
  -5   3   6       13.47       15.61      1.11 o 
  -4   3   6       29.23       24.67      1.08 o 
  -3   3   6      173.98      179.18      3.03 o 
  -2   3   6        7.29       12.60      0.85 o 
  -1   3   6      245.75      300.07      5.63 o 
   0   3   6       36.17       43.30      1.22 o 
   1   3   6     2320.39     2372.15     38.84 o 
   2   3   6        3.16        3.12      0.39 o 
   3   3   6       50.26       56.02      3.83 o 
   4   3   6      178.85      168.00      3.46 o 
   5   3   6      238.28      207.33      5.45 o 
   6   3   6      124.14      134.00      4.20 o 
   7   3   6       16.03       20.21      1.82 o 
  -5   4   6       25.00       24.25      1.22 o 
  -4   4   6      136.81      123.75      2.50 o 
  -3   4   6       27.82       31.10      1.71 o 
   0   4   6      292.43      268.88      5.09 o 
   1   4   6     3126.16     3549.86     58.03 o 
   2   4   6      351.83      377.01      6.71 o 
   3   4   6       46.86       47.06      1.23 o 
   4   4   6      239.36      264.24      3.56 o 
   5   4   6       15.03       14.16      1.27 o 
   6   4   6        3.17        0.80      0.82 o 
   7   4   6        0.89        0.09      0.82 o 
  -5   5   6       78.55       73.96      2.03 o 
  -4   5   6        2.64        3.87      0.66 o 
  -3   5   6        2.12        2.95      0.68 o 
  -1   5   6     1462.79     1445.67     24.36 o 
   0   5   6       97.58      106.49      2.52 o 
   1   5   6        0.01       -0.29      0.33 o 
   2   5   6     1855.03     1704.18     28.30 o 
   3   5   6       29.93       28.27      1.05 o 
   4   5   6       18.48       23.03      1.31 o 
   5   5   6       66.21       61.86      2.38 o 
   6   5   6        0.76        1.36      0.87 o 
   7   5   6        0.72        2.04      1.02 o 
  -5   6   6        2.81        3.24      1.25 o 
  -4   6   6       60.15       65.34      1.81 o 
  -3   6   6        3.23        7.10      0.93 o 
  -2   6   6       10.19        9.38      0.91 o 
  -1   6   6       20.74       26.40      1.25 o 
   0   6   6       42.53       47.12      1.54 o 
   1   6   6       54.40       45.54      1.49 o 
   2   6   6        0.09        0.68      0.32 o 
   3   6   6       42.58       54.23      1.65 o 
   4   6   6       19.58       22.61      1.13 o 
   5   6   6       26.73       25.36      1.54 o 
   6   6   6        0.00       -0.68      0.68 o 
   7   6   6        1.06        2.84      0.99 o 
  -4   7   6        3.48        1.09      0.80 o 
  -3   7   6       49.55       42.55      1.93 o 
  -2   7   6        0.21        0.01      0.47 o 
  -1   7   6       75.82       92.87      2.55 o 
   0   7   6       38.98       32.95      1.37 o 
   1   7   6       17.22       23.33      1.20 o 
   2   7   6      425.09      451.73      8.38 o 
   3   7   6       27.41       25.61      1.25 o 
   4   7   6        2.10        4.08      0.69 o 
   5   7   6       98.53       85.91      2.36 o 
   6   7   6       11.45       14.23      1.44 o 
  -4   8   6        1.71        1.37      0.89 o 
  -3   8   6       72.75       67.14      2.42 o 
  -2   8   6       64.31       63.79      2.23 o 
  -1   8   6       66.68       89.49      2.60 o 
   0   8   6       42.73       40.12      1.58 o 
   1   8   6        5.83        3.98      0.70 o 
   2   8   6       78.70       78.30      2.32 o 
   3   8   6      435.15      403.55      7.80 o 
   5   8   6       93.67       86.90      1.93 o 
   6   8   6       10.12        4.13      1.11 o 
  -3   9   6        7.22        8.06      1.19 o 
  -2   9   6      182.40      177.03      4.39 o 
  -1   9   6       24.03       29.33      1.60 o 
   0   9   6       29.22       36.16      1.70 o 
   1   9   6       20.97       26.62      1.51 o 
   2   9   6      276.25      265.94      5.65 o 
   3   9   6       49.85      112.91      3.11 o 
   4   9   6        9.33        8.74      0.99 o 
   5   9   6        1.24        1.24      0.78 o 
  -3  10   6        6.24        5.41      1.11 o 
  -2  10   6        1.68       -0.19      0.65 o 
  -1  10   6       39.32       42.06      1.98 o 
   0  10   6        8.81        9.87      1.10 o 
   1  10   6       92.23       82.91      2.69 o 
   2  10   6        0.23       -0.57      0.57 o 
   3  10   6       69.17       66.70      2.38 o 
   4  10   6        1.92        1.50      0.72 o 
   5  10   6        6.86       12.64      1.27 o 
  -2  11   6       26.90       20.34      1.60 o 
  -1  11   6       12.09       12.08      1.33 o 
   0  11   6       14.71       10.78      1.21 o 
   1  11   6       23.83       24.84      1.67 o 
   2  11   6       28.15       23.57      1.59 o 
   4  11   6       16.79       13.02      1.35 o 
   5  11   6        0.09       -0.33      0.81 o 
  -1  12   6       30.72       24.13      1.78 o 
   0  12   6       11.71       10.70      1.31 o 
   1  12   6       28.23       25.45      1.78 o 
   2  12   6        0.94        0.76      0.88 o 
   3  12   6        0.12        0.27      0.84 o 
   4  12   6        3.49        4.17      0.99 o 
   0  13   6        6.20        5.38      1.15 o 
   1  13   6        6.46        7.65      1.20 o 
   2  13   6       73.34       69.71      2.72 o 
   3  13   6        9.94       11.96      1.45 o 
  -2 -12   7        7.97        6.11      0.69 o 
  -1 -12   7        3.74       11.95      1.50 o 
   0 -12   7       24.25       22.60      1.51 o 
  -3 -11   7        0.17        0.48      0.73 o 
  -2 -11   7        5.56        3.96      0.57 o 
  -1 -11   7        5.83        5.39      0.74 o 
   0 -11   7        1.41        7.34      1.40 o 
   1 -11   7       33.14       30.77      1.62 o 
   2 -11   7       27.81       30.98      1.75 o 
  -4 -10   7        4.69       -0.51      0.83 o 
  -3 -10   7        0.24       -0.51      0.70 o 
  -2 -10   7        0.20        1.57      0.45 o 
  -1 -10   7       20.77       22.93      0.98 o 
   0 -10   7        4.37        5.32      1.48 o 
   1 -10   7        4.87        7.16      0.98 o 
   2 -10   7       14.25       15.87      1.33 o 
   3 -10   7       11.35        7.99      1.16 o 
  -5  -9   7        8.30        6.03      1.28 o 
  -4  -9   7       91.78       84.57      2.95 o 
  -3  -9   7      129.18       97.57      3.04 o 
  -2  -9   7        5.65        7.46      1.61 o 
  -1  -9   7       19.69       26.59      0.98 o 
   0  -9   7       87.51      100.16      1.97 o 
   1  -9   7       91.80       88.66      2.60 o 
   2  -9   7       12.04       10.65      1.07 o 
   3  -9   7        1.66        1.30      0.62 o 
  -5  -8   7       13.38       19.13      1.66 o 
  -4  -8   7        1.43        3.99      0.89 o 
  -3  -8   7        4.30        5.62      0.94 o 
  -2  -8   7       96.98       82.77      2.10 o 
  -1  -8   7       80.26       75.01      1.56 o 
   0  -8   7      165.88      181.48      4.43 o 
   1  -8   7       41.76       42.16      1.63 o 
   2  -8   7       51.08       53.55      1.93 o 
   3  -8   7        1.22       -0.47      0.47 o 
   4  -8   7        5.87        9.79      1.05 o 
  -5  -7   7       13.99       14.34      1.46 o 
  -4  -7   7       11.40       14.28      1.34 o 
  -3  -7   7      230.94      212.10      4.89 o 
  -2  -7   7       82.21       75.38      1.48 o 
  -1  -7   7        6.25       10.83      1.08 o 
   0  -7   7      478.84      460.22     12.59 o 
   1  -7   7       10.05       13.24      0.68 o 
   2  -7   7      117.48      105.44      2.81 o 
   3  -7   7      416.36      379.88      7.50 o 
   4  -7   7       21.12       23.11      1.38 o 
  -6  -6   7        0.33       -0.83      0.83 o 
  -5  -6   7       34.51       38.30      2.06 o 
  -4  -6   7        7.18        3.07      0.73 o 
  -3  -6   7       35.29       30.70      1.55 o 
  -2  -6   7       19.80       20.34      1.08 o 
  -1  -6   7      239.66      248.62      3.48 o 
   0  -6   7      452.06      468.86      6.01 o 
   1  -6   7      234.49      227.31      3.24 o 
   2  -6   7       36.47       39.85      1.54 o 
   3  -6   7      174.71      149.27      3.59 o 
   4  -6   7       14.38       24.59      1.37 o 
   5  -6   7        0.79        2.82      0.75 o 
  -6  -5   7        8.52       16.01      1.50 o 
  -5  -5   7       26.51       29.83      1.26 o 
  -4  -5   7       54.93       58.96      1.56 o 
  -3  -5   7       30.54       27.96      1.39 o 
  -2  -5   7       51.03       46.90      1.03 o 
   0  -5   7       77.62       83.55      2.25 o 
   1  -5   7      724.62      644.89      7.94 o 
   2  -5   7       18.36       16.76      0.71 o 
   3  -5   7       54.76       54.58      1.36 o 
   4  -5   7       33.69       48.43      2.73 o 
   5  -5   7        9.11        8.89      0.73 o 
  -6  -4   7       34.54       41.53      1.61 o 
  -5  -4   7       30.64       30.20      1.28 o 
  -4  -4   7      247.21      246.37      4.03 o 
  -3  -4   7      135.52      146.66      3.81 o 
  -2  -4   7        4.97        1.40      0.28 o 
   0  -4   7      196.06      167.27      2.52 o 
   1  -4   7       47.97       48.74      0.97 o 
   2  -4   7       32.89       31.45      1.21 o 
   3  -4   7       34.95       36.67      1.05 o 
   4  -4   7      158.54      184.22      3.15 o 
   5  -4   7        0.58        1.37      0.74 o 
   6  -4   7        2.93        3.42      1.05 o 
  -6  -3   7        6.41       14.81      1.07 o 
  -5  -3   7       17.29       18.72      1.05 o 
  -4  -3   7      171.04      162.59      4.01 o 
  -3  -3   7       15.54       18.29      1.49 o 
  -2  -3   7       93.89       76.84      2.14 o 
  -1  -3   7      288.31      268.25      5.14 o 
   0  -3   7        0.10        0.07      0.20 o 
   1  -3   7       72.35       80.87      1.31 o 
   2  -3   7      207.98      219.71      4.40 o 
   3  -3   7       16.58       16.17      1.11 o 
   4  -3   7      181.81      180.79      3.06 o 
   5  -3   7        2.42        2.43      0.83 o 
   6  -3   7        9.28        7.88      1.25 o 
  -6  -2   7       55.57       75.11      4.52 o 
  -5  -2   7       30.35       28.29      1.21 o 
  -4  -2   7      271.32      278.81      4.43 o 
  -3  -2   7      254.69      246.55      3.84 o 
  -2  -2   7      335.35      326.57      6.56 o 
   0  -2   7        2.48        2.51      0.26 o 
   1  -2   7        2.70        0.42      0.26 o 
   2  -2   7      354.10      357.31      6.59 o 
   3  -2   7        0.00       -0.17      0.30 o 
   4  -2   7       13.76       53.18      2.16 o 
   5  -2   7      235.48      229.26      6.07 o 
   6  -2   7        5.30       11.38      1.39 o 
  -6  -1   7       36.09       37.39      1.53 o 
  -5  -1   7        6.23       10.11      0.97 o 
  -4  -1   7       47.97       47.07      1.37 o 
  -3  -1   7      971.47      954.73     12.71 o 
  -2  -1   7      203.40      185.98      2.57 o 
   0  -1   7     1699.77     1802.73     20.91 o 
   1  -1   7      362.54      364.18      4.49 o 
   2  -1   7      227.23      246.92      4.75 o 
   3  -1   7        0.09       -0.20      0.34 o 
   4  -1   7       10.05       14.24      0.71 o 
   5  -1   7      178.76      189.19      5.24 o 
   6  -1   7        0.41        0.55      0.79 o 
  -6   0   7        5.88       10.75      1.34 o 
  -5   0   7        0.70        0.50      0.51 o 
  -4   0   7       33.68       31.04      4.11 o 
  -3   0   7       27.00       28.88      0.97 o 
  -2   0   7      218.66      210.94      2.85 o 
  -1   0   7     2224.05     2507.33     28.96 o 
   0   0   7      258.19      267.74      3.84 o 
   1   0   7      445.79      475.97      9.00 o 
   2   0   7       27.48       19.00      0.85 o 
   3   0   7      758.21      807.84     13.82 o 
   4   0   7       45.24       44.41      1.17 o 
   5   0   7       70.76       76.63      2.88 o 
   6   0   7       57.59       51.82      2.52 o 
  -6   1   7       11.38       11.35      1.00 o 
  -5   1   7        2.00        1.80      1.51 o 
  -4   1   7       80.74       78.87      1.85 o 
  -3   1   7        6.92        8.58      0.64 o 
  -2   1   7      130.73      140.56      2.05 o 
  -1   1   7      570.61      519.61      6.35 o 
   0   1   7     1644.87     1798.21     20.85 o 
   1   1   7       14.90       13.82      0.77 o 
   2   1   7       68.30       47.45      1.00 o 
   3   1   7      146.82      140.95      3.04 o 
   4   1   7       50.02       62.21      1.77 o 
   5   1   7      194.53      177.74      4.96 o 
   6   1   7       10.15       10.66      1.39 o 
   7   1   7       10.42       15.92      1.69 o 
  -6   2   7        1.23        2.29      0.73 o 
  -5   2   7        2.24        1.30      0.83 o 
  -4   2   7       17.06       14.00      0.86 o 
  -3   2   7        1.19        1.65      0.47 o 
  -2   2   7      106.19       91.38      2.30 o 
  -1   2   7      913.71     1079.75     18.18 o 
   0   2   7      128.26      113.20      2.37 o 
   1   2   7     2282.30     2355.45     27.21 o 
   2   2   7        0.15       -0.06      0.16 o 
   3   2   7      353.92      352.37      4.41 o 
   4   2   7      102.18      116.87      2.71 o 
   5   2   7       27.08       31.62      1.83 o 
   6   2   7      295.25      290.88      7.49 o 
   7   2   7        2.99        1.43      0.94 o 
  -5   3   7        0.18        3.02      2.19 o 
  -4   3   7       49.76       47.92      1.46 o 
  -3   3   7       19.11       17.39      0.84 o 
  -2   3   7      117.58      110.32      2.69 o 
   0   3   7       77.53       57.44      1.51 o 
   1   3   7       77.72       83.55      1.89 o 
   2   3   7      478.54      535.44      6.55 o 
   3   3   7        1.53        1.63      0.44 o 
   4   3   7       53.73       62.67      1.77 o 
   5   3   7        0.23        2.42      0.75 o 
   6   3   7       51.38       42.03      2.26 o 
   7   3   7       24.07       18.61      1.84 o 
  -5   4   7        0.59        0.76      0.58 o 
  -4   4   7        0.09       -0.93      1.11 o 
  -3   4   7       89.95      104.47      2.80 o 
  -2   4   7       38.56       36.66      1.39 o 
  -1   4   7      134.51      124.63      2.85 o 
   0   4   7       53.79       51.20      1.48 o 
   1   4   7     1021.78     1060.80     17.84 o 
   2   4   7      591.01      587.20     10.13 o 
   3   4   7      153.48      157.32      5.10 o 
   4   4   7        0.00        8.54      0.69 o 
   5   4   7       22.17       53.07      2.24 o 
   6   4   7        5.10        5.39      1.11 o 
   7   4   7        3.28        6.90      1.38 o 
  -5   5   7       18.64       21.49      1.22 o 
  -4   5   7        0.01        0.14      0.53 o 
  -3   5   7       22.48       13.74      1.16 o 
  -2   5   7       19.69       18.84      1.13 o 
  -1   5   7       92.82       91.54      2.40 o 
   0   5   7       69.85       92.75      2.32 o 
   1   5   7       16.90       18.42      0.91 o 
   2   5   7      367.03      384.00      6.97 o 
   3   5   7      303.49      266.45      5.09 o 
   4   5   7       25.37       25.86      0.79 o 
   5   5   7       60.55       64.64      2.49 o 
   6   5   7        2.92        4.83      1.11 o 
   7   5   7       58.48       58.88      2.75 o 
  -5   6   7        1.01        2.01      1.23 o 
  -4   6   7       27.69       27.68      1.71 o 
  -3   6   7      144.30      125.02      3.34 o 
  -2   6   7       73.72       68.71      2.22 o 
  -1   6   7       99.36      109.58      2.79 o 
   1   6   7       55.44       60.13      1.80 o 
   2   6   7      432.09      430.89      7.88 o 
   3   6   7       13.20       12.52      0.85 o 
   4   6   7      186.24      164.30      3.60 o 
   5   6   7       35.04       66.28      2.52 o 
   6   6   7       17.19       12.03      1.40 o 
   7   6   7        0.79        2.21      1.04 o 
  -4   7   7       95.80      106.95      3.29 o 
  -3   7   7        4.01        3.13      0.84 o 
  -2   7   7        0.03        1.55      0.61 o 
  -1   7   7       34.77       38.58      1.59 o 
   0   7   7      188.29      233.66      4.93 o 
   1   7   7      257.58      240.50      5.01 o 
   2   7   7        0.02       -0.19      0.38 o 
   3   7   7       53.94       56.00      1.80 o 
   5   7   7       26.15       51.66      2.17 o 
   6   7   7        6.60        7.14      1.17 o 
  -4   8   7        0.01       -0.37      0.83 o 
  -3   8   7       63.00       58.25      2.28 o 
  -2   8   7        0.22       -0.53      0.53 o 
  -1   8   7        8.81       12.55      1.05 o 
   0   8   7      360.91      394.06      7.73 o 
   1   8   7       96.63       98.29      2.76 o 
   2   8   7       63.10       70.52      2.19 o 
   3   8   7      109.65      106.55      2.86 o 
   4   8   7      118.36      147.41      3.60 o 
   5   8   7        2.37        1.80      0.74 o 
   6   8   7       39.77       32.79      1.98 o 
  -3   9   7        0.04       -0.67      0.67 o 
  -2   9   7        0.46        2.76      0.79 o 
  -1   9   7        5.35        7.33      0.89 o 
   0   9   7       51.25       69.06      2.34 o 
   1   9   7      250.21      247.63      5.43 o 
   2   9   7      132.63      123.12      3.28 o 
   3   9   7        3.89        4.46      0.87 o 
   4   9   7       35.49       49.48      1.94 o 
   5   9   7       25.06       23.25      1.45 o 
  -3  10   7        8.25       10.06      1.35 o 
  -2  10   7        2.54       -0.37      0.73 o 
  -1  10   7        0.05        0.84      0.70 o 
   0  10   7       58.79       66.15      2.39 o 
   1  10   7       82.12       82.82      2.69 o 
   2  10   7       72.16       70.46      2.44 o 
   3  10   7        7.95        5.99      0.96 o 
   4  10   7       15.55       22.96      1.52 o 
   5  10   7       19.71       13.90      1.30 o 
  -2  11   7       20.80       20.82      1.65 o 
  -1  11   7        0.09        0.57      0.78 o 
   0  11   7        4.23        3.97      0.91 o 
   1  11   7        3.91        4.14      0.89 o 
   2  11   7        4.73        2.68      0.91 o 
   3  11   7        5.40        6.41      1.11 o 
   4  11   7        8.69       14.66      1.37 o 
   5  11   7        3.14        1.65      0.99 o 
  -1  12   7       29.84       38.20      2.13 o 
   0  12   7       30.45       28.36      1.88 o 
   1  12   7        6.45        7.61      1.13 o 
   2  12   7       49.02       43.84      2.23 o 
   3  12   7       11.17       12.13      1.37 o 
   4  12   7       13.65       22.10      1.27 o 
   0  13   7        0.46        0.35      0.80 o 
   1  13   7       47.65       54.02      2.53 o 
   2  13   7        0.56        2.39      1.02 o 
   3  13   7       14.57       11.96      1.48 o 
  -1 -12   8       11.50       11.89      2.58 o 
  -3 -11   8        2.41        2.13      1.03 o 
  -2 -11   8       10.06       10.78      0.80 o 
  -1 -11   8       41.55       41.82      5.15 o 
   0 -11   8        2.92        2.40      0.75 o 
   1 -11   8       10.41       13.39      1.30 o 
  -4 -10   8        0.44        2.84      1.02 o 
  -3 -10   8        0.00       -0.73      0.73 o 
  -2 -10   8        6.59        5.97      0.61 o 
  -1 -10   8       13.16       15.13      0.85 o 
   0 -10   8        1.30        1.05      0.50 o 
   1 -10   8       40.80       35.22      1.73 o 
   2 -10   8       39.20       38.88      1.90 o 
  -4  -9   8        6.27        3.79      0.93 o 
  -3  -9   8       23.06       21.02      1.58 o 
  -2  -9   8        1.71        0.32      0.61 o 
  -1  -9   8       69.87       74.09      1.65 o 
   0  -9   8       38.58       41.74      1.82 o 
   1  -9   8        2.49        3.62      0.74 o 
   2  -9   8        6.70        8.37      0.96 o 
   3  -9   8        2.11        4.24      0.84 o 
  -5  -8   8        7.09       11.66      1.44 o 
  -4  -8   8        3.80        1.42      0.88 o 
  -3  -8   8       20.85       14.81      1.32 o 
  -2  -8   8        8.96        9.12      0.62 o 
  -1  -8   8        2.75        5.45      0.78 o 
   0  -8   8      217.11      280.45      4.18 o 
   1  -8   8        6.16        4.37      0.73 o 
   2  -8   8        1.28        0.78      0.61 o 
   3  -8   8        8.79        8.72      1.00 o 
   4  -8   8       21.39       29.63      1.69 o 
  -5  -7   8        2.06        7.50      1.17 o 
  -4  -7   8       11.17       11.88      1.28 o 
  -3  -7   8       15.68       16.60      1.34 o 
  -2  -7   8      128.75      113.04      1.98 o 
  -1  -7   8       81.87       73.52      3.29 o 
   0  -7   8      308.77      303.61      4.23 o 
   1  -7   8      477.33      469.47      8.82 o 
   2  -7   8        5.47        5.64      0.78 o 
   3  -7   8        9.74        8.70      0.99 o 
   4  -7   8        1.40        2.48      0.68 o 
  -5  -6   8        0.20        3.57      0.88 o 
  -4  -6   8        0.26        0.91      0.75 o 
  -3  -6   8       99.64       79.03      2.52 o 
  -2  -6   8      186.34      153.01      6.14 o 
  -1  -6   8       40.89       36.28      0.95 o 
   1  -6   8      463.97      465.11     11.02 o 
   2  -6   8      198.08      173.33      3.96 o 
   3  -6   8       19.48       21.51      1.28 o 
   4  -6   8       14.27        6.83      0.88 o 
   5  -6   8        5.97        8.21      1.03 o 
  -6  -5   8        0.11        0.01      0.62 o 
  -5  -5   8        0.98        0.00      0.55 o 
  -4  -5   8       23.72       20.86      1.43 o 
  -3  -5   8       28.43       26.02      1.42 o 
  -2  -5   8       55.68       59.81      1.21 o 
  -1  -5   8        0.37        2.12      0.32 o 
   0  -5   8       15.11       21.09      0.70 o 
   1  -5   8       18.66       18.94      0.96 o 
   2  -5   8       97.85       88.58      2.40 o 
   3  -5   8        5.56        1.95      0.44 o 
   5  -5   8       26.99       27.27      1.49 o 
  -6  -4   8        2.16        2.68      0.75 o 
  -5  -4   8        1.90        8.93      1.47 o 
  -4  -4   8       28.49       27.34      1.12 o 
  -3  -4   8        0.86        0.16      0.54 o 
  -2  -4   8      136.65      130.90      2.05 o 
  -1  -4   8       18.19       15.49      0.72 o 
   0  -4   8      220.09      219.94      3.06 o 
   1  -4   8      251.04      266.07      3.56 o 
   2  -4   8        8.84        6.25      0.70 o 
   3  -4   8       14.59       13.31      1.62 o 
   4  -4   8      158.69      139.76      4.08 o 
   5  -4   8        4.71        4.75      0.62 o 
   6  -4   8        2.80        3.88      1.09 o 
  -6  -3   8        6.29        5.06      0.85 o 
  -5  -3   8        6.62       11.81      1.13 o 
  -4  -3   8       11.89       11.95      0.84 o 
  -3  -3   8       35.96       34.21      1.48 o 
  -2  -3   8      103.76       90.26      1.52 o 
  -1  -3   8      117.67      119.28      1.86 o 
   0  -3   8      556.72      662.31      8.06 o 
   1  -3   8       55.37       51.95      0.99 o 
   2  -3   8       31.05       32.43      1.25 o 
   3  -3   8      149.41      142.86      3.30 o 
   4  -3   8        3.71        3.98      0.51 o 
   5  -3   8        1.87       27.66      3.96 o 
   6  -3   8        5.59        9.33      1.40 o 
  -6  -2   8        0.08        0.01      0.62 o 
  -5  -2   8       17.20       19.09      1.06 o 
  -4  -2   8       42.29       39.32      2.10 o 
  -3  -2   8      437.21      397.37      7.61 o 
  -2  -2   8      216.69      212.27      2.93 o 
  -1  -2   8       17.70       22.45      0.82 o 
   1  -2   8       64.44       58.95      1.03 o 
   2  -2   8      470.06      506.36      9.07 o 
   3  -2   8        6.46        5.86      0.65 o 
   4  -2   8       38.48       28.92      1.93 o 
   6  -2   8        2.34        2.29      1.06 o 
  -6  -1   8        0.25       -0.16      0.92 o 
  -5  -1   8        5.74        8.85      1.21 o 
  -4  -1   8       21.11       21.62      2.61 o 
  -3  -1   8        1.20        2.24      0.52 o 
  -2  -1   8      136.24      135.44      2.35 o 
  -1  -1   8      836.26      822.58      9.85 o 
   0  -1   8       82.33      102.25      1.57 o 
   1  -1   8     1308.78     1324.30     15.47 o 
   2  -1   8        1.84        1.70      0.40 o 
   3  -1   8        1.79        1.13      0.44 o 
   4  -1   8        0.00       -0.03      0.37 o 
   5  -1   8      225.64      214.31      4.24 o 
   6  -1   8        0.08       -0.79      0.79 o 
  -6   0   8        0.28       -0.15      0.60 o 
  -5   0   8        0.75        2.35      0.80 o 
  -4   0   8        3.96        6.30      0.75 o 
  -3   0   8      164.59      162.23      2.81 o 
  -2   0   8      376.09      377.41      4.82 o 
  -1   0   8      435.98      433.74      5.42 o 
   0   0   8      281.50      304.27      3.93 o 
   1   0   8        0.78        0.09      0.16 o 
   2   0   8        0.01       -0.04      0.27 o 
   3   0   8        7.63        7.41      0.69 o 
   4   0   8       34.36       36.61      1.37 o 
   5   0   8       34.15       38.09      1.18 o 
   6   0   8       11.69       14.11      1.52 o 
  -6   1   8        0.26       -0.35      0.61 o 
  -5   1   8       29.94       26.81      1.64 o 
  -4   1   8       29.77       25.24      1.08 o 
  -3   1   8       26.23       23.61      0.96 o 
  -2   1   8      109.01       89.46      1.49 o 
  -1   1   8        6.29       10.09      1.09 o 
   0   1   8       86.21      129.47      7.46 o 
   1   1   8       12.37       10.74      0.39 o 
   2   1   8      123.01      104.07      2.36 o 
   3   1   8      659.09      643.26     11.25 o 
   4   1   8       19.00       20.10      1.08 o 
   5   1   8        0.61       11.25      1.28 o 
   6   1   8       50.91       50.40      2.48 o 
   7   1   8        2.67        5.75      1.33 o 
  -5   2   8        0.26        1.68      0.61 o 
  -4   2   8        0.17        0.96      0.49 o 
  -3   2   8        0.33        1.27      0.54 o 
  -2   2   8      178.07      157.44      3.47 o 
  -1   2   8       40.93       42.69      1.34 o 
   0   2   8        3.20       16.65      2.49 o 
   1   2   8      259.17      273.65      5.16 o 
   2   2   8      176.25      176.05      3.36 o 
   3   2   8       55.52       57.55      1.70 o 
   4   2   8      327.10      306.20      5.89 o 
   5   2   8       43.68       65.84      2.62 o 
   6   2   8       24.23       23.31      1.85 o 
   7   2   8        1.06        0.41      0.94 o 
  -5   3   8        5.41        3.34      1.44 o 
  -4   3   8        2.34        2.34      1.44 o 
  -3   3   8        9.08       10.88      0.98 o 
  -2   3   8        7.53        8.40      0.82 o 
  -1   3   8        2.41        3.61      0.53 o 
   0   3   8      481.76      505.17      8.88 o 
   1   3   8     1196.44     1234.72     20.54 o 
   2   3   8      433.40      451.29      5.62 o 
   3   3   8      140.27      152.76      2.20 o 
   4   3   8      424.41      423.00      7.79 o 
   5   3   8      117.87      112.79      3.61 o 
   6   3   8       64.08       68.91      2.93 o 
   7   3   8        1.60        0.59      1.04 o 
  -5   4   8        3.68        4.00      1.75 o 
  -4   4   8        0.32        0.05      0.53 o 
  -3   4   8       21.81       21.71      1.32 o 
  -2   4   8        3.23        2.98      0.62 o 
  -1   4   8      187.58      172.47      3.74 o 
   0   4   8      487.59      539.55      9.55 o 
   1   4   8       16.66       16.02      0.82 o 
   2   4   8       14.27       15.20      0.76 o 
   3   4   8        3.88        4.88      0.39 o 
   4   4   8        1.90        2.95      0.58 o 
   5   4   8       51.82       53.18      2.30 o 
   6   4   8        5.05        4.85      1.08 o 
   7   4   8        0.63        0.65      0.97 o 
  -5   5   8       18.99       13.06      1.42 o 
  -4   5   8        4.64        3.81      0.82 o 
  -3   5   8       15.31       13.29      1.16 o 
  -2   5   8       20.09       17.64      1.16 o 
  -1   5   8      410.41      387.58      7.34 o 
   0   5   8        9.33       44.68      1.48 o 
   1   5   8        0.39        0.10      0.32 o 
   2   5   8       90.08       83.30      2.09 o 
   3   5   8        0.14        0.81      0.41 o 
   4   5   8        4.85        4.11      0.65 o 
   5   5   8       13.18       14.30      1.34 o 
   6   5   8       10.44        8.74      1.28 o 
   7   5   8        0.02        2.05      1.09 o 
  -4   6   8        8.07       10.63      1.22 o 
  -3   6   8       10.13       12.47      1.18 o 
  -2   6   8      125.06      119.05      3.13 o 
  -1   6   8      211.41      203.25      4.44 o 
   0   6   8        3.39        4.31      0.68 o 
   1   6   8       22.23       15.19      0.91 o 
   2   6   8        1.40        1.49      0.47 o 
   3   6   8       85.25       90.95      2.31 o 
   4   6   8        2.03        2.29      0.67 o 
   6   6   8        1.12        0.76      0.90 o 
  -4   7   8        0.23        1.46      0.92 o 
  -3   7   8       20.85       21.90      1.48 o 
  -2   7   8       23.01       21.45      1.37 o 
  -1   7   8       31.05       28.08      1.42 o 
   0   7   8      902.87      949.18     16.63 o 
   1   7   8       41.24       34.86      1.42 o 
   2   7   8       21.05       23.41      1.20 o 
   3   7   8       64.56       58.62      1.86 o 
   4   7   8       35.82       45.23      1.64 o 
   6   7   8       13.01       10.14      1.37 o 
  -4   8   8        2.18        3.78      1.07 o 
  -3   8   8        5.61        9.44      1.14 o 
  -2   8   8        9.12       10.67      1.15 o 
  -1   8   8       19.99       21.98      1.37 o 
   1   8   8      449.30      412.36      7.94 o 
   2   8   8      380.82      383.84      7.47 o 
   3   8   8        1.99        2.13      0.67 o 
   5   8   8       75.83       60.53      2.43 o 
   6   8   8        0.10        0.42      0.85 o 
  -3   9   8       23.86       28.29      1.81 o 
  -2   9   8       15.04       24.67      1.60 o 
  -1   9   8       91.96       94.45      2.88 o 
   0   9   8      236.62      264.02      5.75 o 
   2   9   8      294.72      311.39      6.45 o 
   3   9   8        4.39        4.65      0.82 o 
   4   9   8       46.57       48.77      1.93 o 
  -2  10   8       26.02       29.32      1.82 o 
  -1  10   8       74.28       74.35      2.61 o 
   0  10   8        0.45        6.49      0.99 o 
   1  10   8       94.20       90.53      2.80 o 
   2  10   8       53.78       52.92      2.09 o 
   3  10   8       11.67       16.06      1.31 o 
   4  10   8        2.39        3.21      0.87 o 
  -2  11   8        2.02        1.90      0.92 o 
  -1  11   8       59.45       57.56      2.35 o 
   0  11   8        1.04        2.05      0.77 o 
   1  11   8       22.10       27.15      1.71 o 
   2  11   8        0.01        2.59      0.88 o 
   3  11   8        0.07       -0.14      0.65 o 
   4  11   8       16.06       15.73      1.53 o 
   5  11   8        9.55       14.21      1.38 o 
  -1  12   8        3.01        1.25      0.85 o 
   0  12   8        0.20       -0.70      0.70 o 
   1  12   8        0.02        3.38      0.87 o 
   2  12   8        1.17        1.84      0.78 o 
   3  12   8        1.31        2.55      0.93 o 
   4  12   8        0.00        0.73      0.91 o 
   1  13   8        6.00        5.15      1.09 o 
   2  13   8       14.17       12.24      1.51 o 
   3  13   8       14.15       14.46      1.60 o 
  -2 -11   9       23.17       24.09      1.78 o 
  -1 -11   9        5.29        3.98      0.63 o 
   0 -11   9        1.42        1.09      0.65 o 
   1 -11   9       34.60       41.74      2.00 o 
  -3 -10   9       15.75       16.00      1.51 o 
  -2 -10   9        1.34        1.51      0.83 o 
  -1 -10   9        0.04        1.08      0.45 o 
   0 -10   9        0.23        0.98      0.62 o 
   1 -10   9        3.05        3.36      0.84 o 
   2 -10   9       23.11       28.45      1.69 o 
  -4  -9   9       60.62       62.64      2.60 o 
  -3  -9   9        0.04        1.00      0.80 o 
  -2  -9   9        1.46        1.51      0.45 o 
  -1  -9   9        4.87        5.68      0.61 o 
   0  -9   9        0.05        0.46      0.56 o 
   1  -9   9       71.00       94.32      2.79 o 
   2  -9   9        3.00        4.57      0.82 o 
   3  -9   9        5.45        2.44      0.79 o 
  -5  -8   9        0.98        0.21      0.70 o 
  -4  -8   9       16.53       18.96      1.63 o 
  -3  -8   9       32.11       26.59      1.68 o 
  -2  -8   9       34.45       37.04      2.00 o 
  -1  -8   9        8.40        7.09      0.61 o 
   0  -8   9       31.79       29.24      1.01 o 
   1  -8   9        8.99        9.69      0.99 o 
   2  -8   9       21.78       22.77      1.43 o 
   3  -8   9       38.71       42.29      1.85 o 
   4  -8   9        2.13        4.40      0.90 o 
  -5  -7   9        4.44        3.98      1.07 o 
  -4  -7   9        5.33       19.41      1.52 o 
  -3  -7   9       15.85       14.49      1.29 o 
  -2  -7   9       18.16       18.55      0.77 o 
  -1  -7   9       26.64       27.94      0.92 o 
   0  -7   9      165.64      278.63      5.65 o 
   1  -7   9       19.21       21.95      1.29 o 
   2  -7   9      144.00      142.50      3.60 o 
   3  -7   9        5.23        1.98      0.67 o 
   4  -7   9        4.25        0.64      0.66 o 
  -5  -6   9        0.55        0.76      0.77 o 
  -4  -6   9        2.74        5.51      0.97 o 
  -3  -6   9        0.05        0.70      0.62 o 
  -2  -6   9       73.14       69.76      1.43 o 
  -1  -6   9       34.10       31.25      0.91 o 
   0  -6   9      185.29      189.95      7.14 o 
   1  -6   9       21.46       24.76      1.28 o 
   2  -6   9       20.47       23.24      1.31 o 
   3  -6   9       65.94       65.53      2.17 o 
   4  -6   9       14.71       12.99      1.16 o 
   5  -6   9       12.57       13.62      1.24 o 
  -5  -5   9        0.46        1.53      0.88 o 
  -4  -5   9       14.18       20.34      1.41 o 
  -3  -5   9        0.95        3.87      0.72 o 
  -2  -5   9       74.63       72.37      2.05 o 
  -1  -5   9       30.51       34.98      0.93 o 
   1  -5   9      432.86      412.28      7.74 o 
   2  -5   9       23.09       20.90      1.21 o 
   3  -5   9       76.12       69.78      2.19 o 
   4  -5   9        2.31        1.84      0.67 o 
   5  -5   9       14.25       11.99      1.16 o 
  -5  -4   9        4.13        4.71      0.98 o 
  -4  -4   9        1.57        0.81      0.65 o 
  -3  -4   9       24.59       19.84      1.27 o 
  -2  -4   9       30.65       27.40      0.80 o 
  -1  -4   9      102.66       96.67      1.66 o 
   0  -4   9        9.14       13.13      0.56 o 
   1  -4   9       31.51       31.06      1.25 o 
   2  -4   9        3.29        5.11      0.65 o 
   3  -4   9        3.24        3.89      0.64 o 
   4  -4   9       29.32       23.83      1.02 o 
   5  -4   9       13.12       19.66      2.80 o 
  -6  -3   9        0.01        0.40      0.63 o 
  -5  -3   9        2.32        4.99      0.83 o 
  -4  -3   9       66.76       58.85      2.14 o 
  -3  -3   9        1.00        2.04      0.65 o 
  -2  -3   9       12.25       17.07      0.63 o 
  -1  -3   9        4.11        3.95      0.36 o 
   0  -3   9      181.10      185.82      7.85 o 
   1  -3   9       83.52       82.35      2.69 o 
   2  -3   9        3.00        3.84      0.63 o 
   3  -3   9       32.14       35.87      1.43 o 
   4  -3   9        4.12        4.58      0.60 o 
   5  -3   9        6.23        5.40      0.66 o 
   6  -3   9        4.75        7.38      1.29 o 
  -6  -2   9        6.13        3.85      0.84 o 
  -5  -2   9       11.88       14.62      1.42 o 
  -4  -2   9       24.37       22.97      1.63 o 
  -3  -2   9       56.75       48.61      1.77 o 
  -2  -2   9        8.23       10.25      0.52 o 
  -1  -2   9      166.14      152.18      2.27 o 
   0  -2   9       22.20       30.49      1.44 o 
   1  -2   9       54.14       60.85      2.93 o 
   2  -2   9       77.39       73.24      2.04 o 
   3  -2   9       19.92       18.89      1.09 o 
   4  -2   9       43.84       32.48      1.10 o 
   5  -2   9       65.31       73.68      3.26 o 
   6  -2   9        2.65        3.92      1.17 o 
  -6  -1   9        2.90        5.12      1.32 o 
  -5  -1   9        5.75        6.87      0.79 o 
  -4  -1   9       51.99       52.21      1.51 o 
  -3  -1   9      276.89      273.72      5.66 o 
  -2  -1   9      412.30      388.17      5.04 o 
  -1  -1   9       27.46       24.07      0.69 o 
   0  -1   9       11.18       14.77      1.13 o 
   1  -1   9       90.82      103.77      1.60 o 
   2  -1   9        1.26        3.19      0.53 o 
   3  -1   9        2.55        2.19      0.51 o 
   4  -1   9       27.93       27.98      1.34 o 
   5  -1   9        0.90        3.25      0.53 o 
   6  -1   9        0.07        0.15      0.84 o 
  -5   0   9        5.37        0.60      0.80 o 
  -4   0   9        4.40        7.72      0.73 o 
  -3   0   9      115.09       95.76      2.63 o 
  -2   0   9       32.25       32.48      0.82 o 
  -1   0   9     1116.23     1120.98     13.30 o 
   0   0   9        3.86        6.45      0.38 o 
   1   0   9       28.49       37.20      1.33 o 
   2   0   9       12.84        9.65      0.73 o 
   3   0   9       63.24       57.78      1.77 o 
   4   0   9      107.13      103.74      2.66 o 
   5   0   9       15.95       18.87      0.91 o 
   6   0   9        2.92        7.98      1.29 o 
  -5   1   9       13.72       14.35      1.03 o 
  -4   1   9       16.90       22.25      1.79 o 
  -3   1   9       43.91       52.66      1.85 o 
  -2   1   9      306.84      306.31      4.06 o 
  -1   1   9       64.15       58.91      1.37 o 
   0   1   9        0.03        0.22      0.20 o 
   1   1   9       81.02       94.64      2.25 o 
   2   1   9      148.03      154.61      2.13 o 
   3   1   9      314.17      305.01      5.89 o 
   4   1   9       19.35       17.86      1.07 o 
   5   1   9        3.39        1.62      0.49 o 
   6   1   9        5.55        7.53      1.32 o 
  -5   2   9        0.06        0.95      0.59 o 
  -4   2   9        1.92        3.02      0.74 o 
  -3   2   9       28.87       26.14      1.35 o 
  -2   2   9      176.21      156.71      3.51 o 
  -1   2   9        1.82        2.36      0.31 o 
   0   2   9        0.69        1.01      0.23 o 
   1   2   9       16.76       23.86      0.63 o 
   2   2   9        9.53        7.51      0.65 o 
   3   2   9      205.02      194.03      4.09 o 
   4   2   9        7.68        5.18      0.73 o 
   5   2   9       41.14       40.87      1.25 o 
   6   2   9       52.53       55.65      2.66 o 
   7   2   9        7.64        5.13      1.31 o 
  -5   3   9        0.07       -0.76      0.76 o 
  -4   3   9       40.90       37.70      1.81 o 
  -3   3   9        2.57        4.22      0.70 o 
  -2   3   9      186.68      167.76      3.79 o 
  -1   3   9        8.07        6.04      0.68 o 
   0   3   9       53.68       53.34      1.52 o 
   1   3   9      145.66      157.35      2.31 o 
   2   3   9       23.07       21.79      0.64 o 
   3   3   9      529.25      533.03      9.59 o 
   4   3   9        0.08        1.69      0.59 o 
   5   3   9       25.29       38.37      1.48 o 
   6   3   9       67.98       86.09      3.32 o 
   7   3   9        0.07        0.16      0.99 o 
  -5   4   9        4.09        4.26      0.91 o 
  -4   4   9       23.58       20.34      1.47 o 
  -3   4   9       31.04       27.42      1.51 o 
  -2   4   9       58.48       51.36      1.77 o 
  -1   4   9      145.21      144.71      3.30 o 
   0   4   9      120.56      142.92      3.13 o 
   1   4   9      286.05      285.24      5.35 o 
   2   4   9       55.12       53.46      1.45 o 
   3   4   9      170.42      168.00      2.48 o 
   4   4   9      716.04      702.24     12.41 o 
   5   4   9        3.51        4.51      0.70 o 
   6   4   9       20.48       30.06      2.03 o 
   7   4   9       16.55       14.39      1.75 o 
  -5   5   9        5.65        5.34      1.15 o 
  -4   5   9       95.40       78.37      2.69 o 
  -3   5   9        1.69        3.17      0.76 o 
  -2   5   9       53.91       54.29      1.88 o 
  -1   5   9      123.56      130.00      3.18 o 
   0   5   9        0.55        1.03      0.43 o 
   1   5   9        9.99       17.02      0.91 o 
   2   5   9      113.78       93.48      2.24 o 
   3   5   9        0.38       -0.10      0.57 o 
   4   5   9       10.63        9.91      0.90 o 
   6   5   9        0.70        4.39      1.19 o 
  -4   6   9        2.15        5.17      1.01 o 
  -3   6   9        4.24        2.82      0.82 o 
  -2   6   9        6.34        4.90      0.82 o 
  -1   6   9        3.54        0.07      0.50 o 
   0   6   9      152.68      158.97      3.61 o 
   1   6   9       95.04       98.13      2.50 o 
   2   6   9       13.18       12.25      0.86 o 
   3   6   9       78.31       66.70      1.87 o 
   4   6   9       58.83       66.24      2.15 o 
   6   6   9       22.29       27.64      1.92 o 
  -4   7   9       25.50       38.68      2.10 o 
  -3   7   9        0.18        1.72      0.76 o 
  -2   7   9        2.18        3.29      0.79 o 
  -1   7   9       96.90       91.49      2.69 o 
   0   7   9       50.51       60.00      2.03 o 
   2   7   9      132.94      140.53      3.34 o 
   3   7   9        0.64        1.12      0.53 o 
   6   7   9        1.72        2.61      0.99 o 
  -3   8   9        5.69        6.02      1.06 o 
  -2   8   9        0.07       -0.07      0.66 o 
  -1   8   9        2.18        2.87      0.79 o 
   0   8   9      738.43      732.06     13.30 o 
   1   8   9      102.57       90.89      2.63 o 
   2   8   9       53.52       58.06      2.01 o 
   3   8   9      301.00      299.49      6.08 o 
   4   8   9      133.77      140.08      3.50 o 
   6   8   9        3.43        2.64      1.02 o 
  -3   9   9        1.79        0.59      0.86 o 
  -2   9   9       33.72       36.80      1.95 o 
  -1   9   9        2.80       -0.59      0.59 o 
   0   9   9       13.80       14.80      1.28 o 
   1   9   9        6.94       12.65      1.14 o 
   2   9   9       16.06       15.86      1.26 o 
   3   9   9       90.27       74.43      2.38 o 
   4   9   9        2.42        1.63      0.78 o 
  -2  10   9       20.47       16.98      1.52 o 
  -1  10   9        3.23        8.14      1.08 o 
   0  10   9        9.25       10.61      1.22 o 
   1  10   9       13.58       14.75      1.28 o 
   2  10   9        0.04       -0.03      0.59 o 
   3  10   9       42.15       40.07      1.91 o 
   4  10   9       35.77       31.65      1.83 o 
  -1  11   9        9.71        5.82      1.12 o 
   0  11   9        1.63        0.03      0.70 o 
   1  11   9      109.98      113.15      3.39 o 
   2  11   9       10.86       13.30      1.37 o 
   3  11   9       13.33       12.58      1.32 o 
   4  11   9       10.43       14.55      1.42 o 
   0  12   9        8.04        5.27      1.11 o 
   1  12   9        0.06        2.09      0.91 o 
   2  12   9        6.29        8.41      1.26 o 
   3  12   9        7.78        7.13      1.22 o 
   4  12   9        0.64        0.20      0.91 o 
   1  13   9        6.75       11.44      1.44 o 
   2  13   9        1.70        0.71      0.82 o 
  -2 -11  10        1.33        4.55      1.08 o 
  -1 -11  10        0.76        1.04      0.73 o 
   0 -11  10        0.01        0.45      0.68 o 
  -3 -10  10        9.64       10.66      1.40 o 
  -2 -10  10       11.04       11.19      1.30 o 
  -1 -10  10        5.09        8.50      0.75 o 
   0 -10  10        0.03        0.61      0.61 o 
   1 -10  10        0.00        5.42      0.96 o 
   2 -10  10        3.16        2.72      0.83 o 
  -4  -9  10        3.61        7.35      1.26 o 
  -3  -9  10       36.23       39.19      2.08 o 
  -2  -9  10        0.96        0.72      0.76 o 
  -1  -9  10        4.79        2.58      0.51 o 
   0  -9  10        3.35        2.19      0.70 o 
   1  -9  10        8.07        8.67      1.05 o 
   2  -9  10       28.12       31.36      1.70 o 
   3  -9  10        1.16       -0.04      0.65 o 
  -4  -8  10        1.46        1.54      0.92 o 
  -3  -8  10       25.25       27.52      1.74 o 
  -2  -8  10        6.20        7.43      1.01 o 
  -1  -8  10        3.45        4.56      0.55 o 
   0  -8  10       85.33       82.34      2.45 o 
   1  -8  10        4.20        7.57      0.93 o 
   2  -8  10        0.31        0.29      0.56 o 
   3  -8  10        9.31        7.94      1.00 o 
  -5  -7  10       11.07       10.92      1.44 o 
  -4  -7  10        7.07       11.22      1.37 o 
  -3  -7  10       10.06       10.19      1.20 o 
  -2  -7  10        1.21        2.83      0.80 o 
  -1  -7  10        2.76        2.35      0.45 o 
   0  -7  10        3.21        6.18      0.57 o 
   1  -7  10       63.54       78.43      2.42 o 
   2  -7  10        0.79        4.56      0.76 o 
   3  -7  10        6.98        4.35      0.85 o 
   4  -7  10        2.01        1.65      0.75 o 
  -5  -6  10        1.39        0.60      0.87 o 
  -4  -6  10        2.88       13.00      1.31 o 
  -3  -6  10        2.82        2.55      0.79 o 
  -2  -6  10       40.66       36.59      1.03 o 
  -1  -6  10       35.78       40.53      1.09 o 
   0  -6  10      200.53      200.75      3.03 o 
   1  -6  10       82.43      121.14      3.09 o 
   2  -6  10       79.86       69.59      2.24 o 
   3  -6  10        3.42        1.68      0.68 o 
   4  -6  10        3.65        5.93      0.93 o 
  -5  -5  10       16.90       11.18      1.36 o 
  -4  -5  10        2.00        8.49      1.13 o 
  -3  -5  10        3.54        2.84      0.74 o 
  -2  -5  10        9.02        8.72      0.56 o 
  -1  -5  10       80.10       82.02      1.58 o 
   0  -5  10       46.08       32.98      0.90 o 
   1  -5  10      117.21      104.16      2.72 o 
   2  -5  10       33.83       33.34      1.44 o 
   3  -5  10       28.37       30.29      1.53 o 
   4  -5  10       36.49       30.88      1.58 o 
   5  -5  10        9.91        6.52      0.98 o 
  -5  -4  10        0.00        1.04      0.75 o 
  -4  -4  10        0.77        2.72      0.73 o 
  -3  -4  10       23.15       23.69      1.41 o 
  -2  -4  10        0.12       -0.26      0.29 o 
  -1  -4  10        1.01        3.63      0.73 o 
   0  -4  10       57.49       57.49      1.26 o 
   1  -4  10      107.73      114.67      2.84 o 
   2  -4  10        2.04        1.92      0.56 o 
   3  -4  10        0.42        1.33      0.56 o 
   4  -4  10        1.30        0.22      0.42 o 
   5  -4  10        0.13        1.20      1.18 o 
  -5  -3  10        0.31       -0.64      0.64 o 
  -4  -3  10       49.84       40.70      1.89 o 
  -3  -3  10        3.41        0.49      0.56 o 
  -2  -3  10        2.16        3.15      0.73 o 
  -1  -3  10       10.78       13.90      0.68 o 
   0  -3  10        7.57        6.07      0.42 o 
   1  -3  10       54.57       53.29      1.73 o 
   2  -3  10      117.21      108.31      2.77 o 
   3  -3  10       14.12        8.94      0.90 o 
   4  -3  10       12.53       10.25      0.75 o 
   5  -3  10       42.59       34.43      1.30 o 
   6  -3  10        2.21        6.18      1.26 o 
  -5  -2  10       10.20        6.47      1.02 o 
  -4  -2  10        0.22       22.25      1.45 o 
  -3  -2  10        3.33        5.22      0.88 o 
  -2  -2  10       39.10       36.61      0.94 o 
  -1  -2  10       69.32       69.22      1.33 o 
   0  -2  10        0.56        2.32      0.31 o 
   1  -2  10      236.76      292.52      3.84 o 
   2  -2  10      332.06      333.66      6.45 o 
   3  -2  10        0.44       -0.37      0.37 o 
   4  -2  10        3.54        2.68      0.60 o 
   5  -2  10        5.50        5.86      0.82 o 
   6  -2  10        0.02        1.59      1.02 o 
  -5  -1  10       10.52        8.59      1.13 o 
  -4  -1  10       16.27       17.30      1.28 o 
  -3  -1  10      405.86      356.53      7.08 o 
  -2  -1  10      164.53      152.94      2.34 o 
  -1  -1  10      106.47      103.91      2.28 o 
   0  -1  10      152.73      188.54      2.68 o 
   1  -1  10       63.06       57.89      1.94 o 
   2  -1  10        9.71        8.88      0.77 o 
   3  -1  10       31.69       24.70      1.22 o 
   4  -1  10        2.12       -0.42      0.47 o 
   5  -1  10        2.64        3.20      0.56 o 
   6  -1  10        0.19        1.29      0.91 o 
  -5   0  10        0.99        2.30      0.75 o 
  -4   0  10       59.12       53.12      2.02 o 
  -3   0  10      141.57      132.01      3.31 o 
  -2   0  10       13.47       17.15      1.01 o 
  -1   0  10       41.05       32.88      1.64 o 
   0   0  10      883.67      949.89     11.37 o 
   1   0  10       52.24      106.88      3.26 o 
   2   0  10      237.35      249.11      4.99 o 
   3   0  10        8.02        3.78      0.64 o 
   4   0  10       24.90       18.24      1.13 o 
   5   0  10        0.82        1.04      0.47 o 
   6   0  10       19.61       21.46      1.88 o 
  -5   1  10        7.61       10.60      1.25 o 
  -4   1  10        0.86       16.15      1.25 o 
  -3   1  10      121.64      124.17      3.20 o 
  -2   1  10        5.52        4.64      0.43 o 
  -1   1  10      199.45      202.75      2.88 o 
   0   1  10      225.84      211.13      2.93 o 
   1   1  10      234.52      311.29      4.58 o 
   2   1  10       31.42       27.11      1.23 o 
   3   1  10      135.67      138.51      3.24 o 
   4   1  10       98.18       84.76      2.40 o 
   5   1  10       47.45       47.96      1.39 o 
   6   1  10        0.42        4.41      1.17 o 
  -5   2  10       13.71       12.41      1.27 o 
  -4   2  10        3.83        6.06      0.93 o 
  -3   2  10        0.41        1.32      0.62 o 
  -2   2  10       70.67       64.41      1.30 o 
  -1   2  10       99.82       95.15      1.64 o 
   0   2  10      227.67      207.45      6.13 o 
   1   2  10      231.93      206.88      2.86 o 
   2   2  10        4.63        6.06      0.41 o 
   3   2  10       19.05       29.26      1.27 o 
   4   2  10      189.27      183.06      4.08 o 
   5   2  10        2.73        0.98      0.59 o 
   6   2  10       11.38       19.28      1.72 o 
  -5   3  10        0.06       -0.65      0.67 o 
  -4   3  10       15.85       13.05      1.25 o 
  -3   3  10       11.40        9.58      1.02 o 
  -2   3  10       39.22       28.96      1.40 o 
  -1   3  10      172.27      161.05      3.53 o 
   0   3  10        3.11        3.38      0.50 o 
   1   3  10        0.16        8.74      1.41 o 
   2   3  10        8.83        6.95      0.41 o 
   3   3  10       36.43       31.01      1.31 o 
   4   3  10      584.84      559.32     10.20 o 
   5   3  10      105.39      101.02      2.72 o 
   6   3  10        3.53        4.54      1.21 o 
  -5   4  10        3.58        1.56      0.96 o 
  -4   4  10       47.81       49.81      2.14 o 
  -3   4  10       17.48       21.67      1.39 o 
  -2   4  10       10.27       13.79      1.07 o 
  -1   4  10       24.14       16.98      1.04 o 
   0   4  10       68.73       71.33      1.97 o 
   1   4  10      207.45      249.70      4.81 o 
   2   4  10      313.30      313.82      5.61 o 
   3   4  10       73.54       76.84      2.22 o 
   4   4  10        8.18       10.31      0.93 o 
   5   4  10       20.13       16.13      1.14 o 
   6   4  10       49.79       53.97      2.60 o 
  -4   5  10       15.06       23.03      1.62 o 
  -3   5  10       60.95       49.52      2.03 o 
  -2   5  10       45.25       36.62      1.67 o 
  -1   5  10      386.15      386.66      7.47 o 
   0   5  10        0.01       -0.06      0.42 o 
   1   5  10        7.26       11.22      0.77 o 
   3   5  10       37.35       38.10      1.01 o 
   4   5  10      169.52      168.03      3.88 o 
   5   5  10        0.23        1.24      0.62 o 
   6   5  10        6.65        5.07      1.25 o 
  -4   6  10        0.22       -0.80      0.80 o 
  -3   6  10        2.48        4.10      0.88 o 
  -2   6  10        0.40        1.96      0.65 o 
  -1   6  10       80.21       65.42      2.18 o 
   0   6  10      173.10      161.62      3.71 o 
   2   6  10       68.84       75.63      2.06 o 
   3   6  10       52.58       59.96      1.79 o 
   4   6  10        0.59        0.60      0.56 o 
   5   6  10       89.28       90.29      2.63 o 
   6   6  10        0.01        6.14      1.19 o 
  -4   7  10        5.36        0.77      0.92 o 
  -3   7  10       59.81       66.69      2.52 o 
  -2   7  10        3.43        4.50      0.88 o 
  -1   7  10      201.55      185.58      4.34 o 
   0   7  10       18.31       20.33      1.24 o 
   1   7  10       10.12       16.13      1.08 o 
   2   7  10       41.77       43.60      1.57 o 
   3   7  10       57.32       42.95      1.60 o 
   4   7  10       41.47       43.61      1.90 o 
   5   7  10       13.31       12.82      1.17 o 
   6   7  10        0.17        1.64      0.99 o 
  -3   8  10        1.52        1.89      0.87 o 
  -2   8  10        5.27        4.83      0.94 o 
  -1   8  10        1.32        0.26      0.65 o 
   0   8  10       41.18       35.16      1.66 o 
   1   8  10      115.59      122.15      3.21 o 
   2   8  10      169.99      154.16      3.66 o 
   3   8  10       77.35       71.45      2.23 o 
   4   8  10        0.04        2.55      0.69 o 
   6   8  10        5.71        8.96      1.37 o 
  -3   9  10        0.79        0.40      0.78 o 
  -2   9  10        5.48        9.71      1.19 o 
  -1   9  10       10.12       10.87      1.19 o 
   0   9  10       14.54       13.71      1.21 o 
   1   9  10       36.76       38.19      1.79 o 
   2   9  10      159.73      139.84      3.55 o 
   3   9  10        0.46        0.41      0.65 o 
   4   9  10       27.04       18.35      1.34 o 
  -2  10  10        0.72        2.01      0.92 o 
  -1  10  10       30.33       27.49      1.70 o 
   0  10  10        0.38        1.13      0.75 o 
   1  10  10       10.48        8.45      1.09 o 
   2  10  10       10.06       11.14      1.18 o 
   3  10  10       28.14       23.84      1.54 o 
   4  10  10        0.67       -0.71      0.71 o 
  -1  11  10        4.86        3.19      0.91 o 
   0  11  10        0.34       -0.66      0.66 o 
   1  11  10        4.68        4.84      1.01 o 
   2  11  10       15.03       12.56      1.30 o 
   3  11  10        0.81        3.49      0.94 o 
   4  11  10       34.45       31.49      1.93 o 
   0  12  10        0.31        0.77      0.70 o 
   1  12  10       12.16        9.29      1.28 o 
   2  12  10        0.62        1.71      0.80 o 
   3  12  10        1.24        1.01      0.88 o 
   4  12  10        1.24        1.73      1.05 o 
  -2 -10  11        0.06        0.47      0.83 o 
  -1 -10  11       21.66       25.12      1.49 o 
   0 -10  11        0.05       -0.13      0.62 o 
   1 -10  11        6.82        7.23      1.04 o 
  -3  -9  11       20.40       14.71      1.51 o 
  -2  -9  11        3.49        1.26      0.89 o 
  -1  -9  11        0.12        0.16      0.42 o 
   0  -9  11        0.80        1.58      0.70 o 
   1  -9  11        2.52        4.74      0.89 o 
   2  -9  11       14.02       12.87      1.30 o 
  -4  -8  11       25.84       28.37      1.97 o 
  -3  -8  11       12.16       19.61      1.59 o 
  -2  -8  11        0.26       -0.61      0.61 o 
  -1  -8  11        3.18        1.80      0.47 o 
   0  -8  11        0.84        0.02      0.58 o 
   1  -8  11        0.32        2.19      0.70 o 
   2  -8  11        0.24       -0.58      0.58 o 
   3  -8  11        9.77       11.59      1.22 o 
  -4  -7  11        5.09        6.69      1.16 o 
  -3  -7  11        3.54       11.83      1.28 o 
  -2  -7  11        5.34        3.35      0.85 o 
  -1  -7  11        3.01        2.40      0.48 o 
   0  -7  11       12.64       13.15      1.08 o 
   2  -7  11       29.89       28.34      1.58 o 
   3  -7  11        2.51       -0.23      0.62 o 
   4  -7  11       16.44       13.41      1.31 o 
  -5  -6  11        8.16       11.91      1.46 o 
  -4  -6  11        2.07        4.65      0.95 o 
  -3  -6  11       21.69       11.68      1.24 o 
  -2  -6  11        0.01       -0.56      0.56 o 
  -1  -6  11      124.20      113.73      3.16 o 
   0  -6  11       18.12       17.01      0.99 o 
   1  -6  11      367.73      353.24      7.05 o 
   2  -6  11       13.60       19.64      1.31 o 
   3  -6  11        0.67       -0.44      0.52 o 
   4  -6  11        0.27        0.14      0.61 o 
  -5  -5  11        2.55        2.83      1.00 o 
  -4  -5  11       10.02       15.41      1.47 o 
  -3  -5  11       22.08       19.05      1.38 o 
  -2  -5  11       64.52       83.72      2.52 o 
  -1  -5  11       44.60       39.97      1.73 o 
   0  -5  11      112.96      106.92      1.89 o 
   1  -5  11       42.48       48.08      1.77 o 
   2  -5  11       36.96       36.59      1.60 o 
   3  -5  11       70.95       59.51      2.11 o 
   4  -5  11       29.34       22.15      1.43 o 
   5  -5  11        1.24        2.53      0.79 o 
  -5  -4  11        0.78        2.21      0.85 o 
  -4  -4  11       19.53       23.49      1.57 o 
  -3  -4  11       40.46       38.87      1.73 o 
  -2  -4  11        3.44       -0.53      0.53 o 
  -1  -4  11        3.76        1.52      0.40 o 
   0  -4  11       18.91       16.19      0.96 o 
   1  -4  11      332.54      291.45      5.86 o 
   2  -4  11        0.19       -0.17      0.48 o 
   3  -4  11        5.34        4.67      0.73 o 
   4  -4  11       13.23       13.97      0.88 o 
   5  -4  11        0.42        1.01      0.53 o 
  -5  -3  11        0.09        0.18      0.72 o 
  -4  -3  11       14.33       15.77      1.34 o 
  -3  -3  11       14.21       15.35      1.21 o 
  -2  -3  11       16.11       18.60      1.15 o 
  -1  -3  11      165.69      158.23      2.46 o 
   0  -3  11       37.93       36.97      0.93 o 
   1  -3  11       67.94       54.22      1.78 o 
   2  -3  11       84.76       79.70      2.33 o 
   3  -3  11        0.00       -0.42      0.42 o 
   4  -3  11      150.38      137.12      3.50 o 
   5  -3  11        3.21        3.69      0.58 o 
  -5  -2  11       13.88       17.32      1.49 o 
  -4  -2  11        8.41        5.20      0.89 o 
  -3  -2  11       33.65       53.00      1.97 o 
  -2  -2  11        9.46       11.07      1.43 o 
  -1  -2  11        1.48        0.99      0.33 o 
   0  -2  11        6.12        9.86      1.00 o 
   1  -2  11      648.92      632.92     11.29 o 
   2  -2  11        8.71        7.75      0.80 o 
   3  -2  11       47.41       42.79      1.66 o 
   4  -2  11        6.95        7.64      0.90 o 
   5  -2  11        3.46        2.16      0.55 o 
   6  -2  11        0.62        2.32      1.04 o 
  -5  -1  11        9.97        8.03      1.18 o 
  -4  -1  11        4.65        4.40      0.83 o 
  -3  -1  11       49.02       56.00      2.03 o 
  -2  -1  11      305.64      294.89      4.05 o 
  -1  -1  11      128.27      127.46      2.06 o 
   0  -1  11       89.84       86.97      1.70 o 
   1  -1  11        1.17        2.06      0.30 o 
   2  -1  11       20.59       18.73      1.08 o 
   3  -1  11       12.71       10.53      0.93 o 
   4  -1  11        0.38        1.54      0.60 o 
   5  -1  11       11.81       12.52      1.17 o 
   6  -1  11        0.49        0.83      0.93 o 
  -5   0  11       18.46       19.42      1.60 o 
  -4   0  11       17.77       17.44      1.35 o 
  -3   0  11       17.49       30.83      1.54 o 
  -2   0  11      193.08      184.58      2.77 o 
  -1   0  11       50.33       58.74      1.21 o 
   0   0  11      382.34      375.21      4.87 o 
   1   0  11       19.57       25.23      2.08 o 
   2   0  11       81.30       68.15      2.00 o 
   3   0  11       71.36       68.15      2.07 o 
   4   0  11        1.88        0.62      0.53 o 
   5   0  11       32.47       25.61      1.13 o 
   6   0  11        4.41        5.17      1.27 o 
  -5   1  11       18.41       12.09      1.36 o 
  -4   1  11        9.83       10.51      1.12 o 
  -3   1  11       83.45       89.71      2.62 o 
  -2   1  11       83.44       84.15      1.58 o 
  -1   1  11       32.16       29.46      0.82 o 
   0   1  11      556.96      534.66      6.70 o 
   1   1  11       18.97       19.48      0.90 o 
   2   1  11      124.62      158.01      3.59 o 
   3   1  11        6.05        3.13      0.73 o 
   4   1  11        7.25        4.63      0.71 o 
   5   1  11        0.00       -0.26      0.53 o 
   6   1  11        7.69        8.50      1.37 o 
  -5   2  11        3.05        2.56      0.95 o 
  -4   2  11        0.01        1.31      0.69 o 
  -3   2  11        5.64       10.67      1.01 o 
  -2   2  11       41.07       40.38      1.04 o 
  -1   2  11       14.75       13.30      0.79 o 
   0   2  11        0.32        0.35      0.26 o 
   1   2  11      412.46      441.16      5.61 o 
   2   2  11       78.24      117.33      2.89 o 
   3   2  11      325.08      296.06      5.94 o 
   4   2  11      115.92      116.03      3.00 o 
   5   2  11       36.68       32.86      1.54 o 
   6   2  11        0.73        0.81      0.87 o 
  -5   3  11        0.04       -0.73      0.73 o 
  -4   3  11        6.39        8.92      1.15 o 
  -3   3  11        7.20        8.37      0.94 o 
  -2   3  11       35.45       31.73      1.50 o 
  -1   3  11      196.16      172.23      3.79 o 
   0   3  11        7.36        7.66      0.50 o 
   1   3  11      220.71      215.70      3.07 o 
   2   3  11      228.45      228.46      3.17 o 
   3   3  11        2.09        3.34      0.62 o 
   4   3  11        0.59       -0.52      0.52 o 
   5   3  11       10.17        7.95      0.91 o 
   6   3  11       47.46       48.45      2.49 o 
  -4   4  11       35.17       31.25      1.80 o 
  -3   4  11        0.11        5.90      0.87 o 
  -2   4  11        1.79        2.36      0.68 o 
  -1   4  11       44.24       40.97      1.57 o 
   0   4  11       40.82       36.02      1.35 o 
   1   4  11      126.71      163.40      3.44 o 
   2   4  11        8.74        8.61      0.50 o 
   3   4  11       23.25       17.61      1.16 o 
   4   4  11        6.51        8.89      0.92 o 
   5   4  11        0.11        0.05      0.51 o 
   6   4  11       37.47       31.39      2.17 o 
  -4   5  11       47.45       49.25      2.33 o 
  -3   5  11        3.43        9.80      1.11 o 
  -2   5  11       21.37       15.91      1.26 o 
  -1   5  11      379.35      361.23      7.10 o 
   0   5  11      103.56      100.12      2.61 o 
   1   5  11        9.05        7.40      0.70 o 
   2   5  11        0.00        2.45      0.47 o 
   3   5  11        8.40        6.54      0.89 o 
   4   5  11        6.36        3.43      0.70 o 
   5   5  11        0.57       -0.52      0.52 o 
   6   5  11        0.01       -0.77      0.77 o 
  -4   6  11        1.21       -0.36      0.81 o 
  -3   6  11       43.84       39.95      2.00 o 
  -2   6  11       13.18       16.63      1.28 o 
  -1   6  11       32.33       35.45      1.66 o 
   0   6  11      274.33      261.72      5.43 o 
   1   6  11       76.26       77.57      2.20 o 
   2   6  11       51.22       59.04      1.79 o 
   3   6  11        0.89       -0.31      0.31 o 
   4   6  11        3.00        2.34      0.65 o 
   5   6  11        8.50       12.64      1.12 o 
   6   6  11        7.02       10.52      1.50 o 
  -3   7  11       22.46       21.75      1.60 o 
  -2   7  11       13.91       10.37      1.18 o 
  -1   7  11       47.90       44.26      1.85 o 
   0   7  11       79.56       83.69      2.52 o 
   1   7  11       13.51       16.39      1.11 o 
   2   7  11        1.00        0.01      0.50 o 
   3   7  11        0.77        0.39      0.47 o 
   4   7  11       14.11       16.84      1.38 o 
   5   7  11       29.73       31.02      1.68 o 
   6   7  11        0.04        0.38      0.98 o 
  -3   8  11        0.09        5.65      1.13 o 
  -2   8  11        0.32       -0.62      0.62 o 
  -1   8  11       26.33       24.03      1.52 o 
   0   8  11        0.58       -0.58      0.58 o 
   2   8  11        8.28       14.31      1.10 o 
   3   8  11       12.78        9.63      0.98 o 
   5   8  11        7.34        5.71      1.00 o 
   6   8  11        3.51        3.21      1.14 o 
  -2   9  11        3.12        1.50      0.84 o 
  -1   9  11       50.09       45.74      1.99 o 
   0   9  11        0.16        0.03      0.60 o 
   1   9  11      176.36      174.24      4.26 o 
   2   9  11       27.70       24.69      1.44 o 
   3   9  11       43.12       30.52      1.61 o 
   5   9  11        8.09        6.81      1.35 o 
  -2  10  11       11.08        8.21      1.24 o 
  -1  10  11        6.63        6.55      1.09 o 
   0  10  11        0.34       -0.71      0.71 o 
   1  10  11       11.80       11.28      1.23 o 
   2  10  11        6.60        6.93      1.03 o 
   3  10  11        2.78        2.49      0.81 o 
   4  10  11        0.09        1.62      0.85 o 
  -1  11  11        8.67        4.48      1.08 o 
   0  11  11        3.68        3.72      0.94 o 
   1  11  11        0.29       -0.29      0.83 o 
   2  11  11        2.77        2.84      0.87 o 
   3  11  11        4.85        3.05      0.97 o 
   4  11  11        1.52        1.50      0.89 o 
   0  12  11        4.69        3.47      0.99 o 
   1  12  11        1.54        0.49      0.80 o 
   2  12  11        0.59        4.51      0.94 o 
   3  12  11        2.12        2.89      0.96 o 
  -1 -10  12        7.47        9.20      1.13 o 
   0 -10  12        3.28        3.20      0.85 o 
  -3  -9  12        7.72        7.27      1.28 o 
  -2  -9  12       17.67       19.47      1.61 o 
  -1  -9  12       11.92       14.72      1.18 o 
   0  -9  12       17.34       15.35      1.30 o 
   1  -9  12       11.37        7.01      1.01 o 
   2  -9  12        0.84        2.09      0.79 o 
  -3  -8  12       20.75       15.31      1.50 o 
  -2  -8  12        0.10        3.05      0.90 o 
  -1  -8  12        0.06       -0.12      0.68 o 
   0  -8  12       64.95       67.38      2.32 o 
   1  -8  12       11.48       11.69      1.14 o 
   2  -8  12        0.01        0.23      0.68 o 
   3  -8  12        3.54        3.92      0.86 o 
  -4  -7  12        0.02       -0.89      0.89 o 
  -3  -7  12        5.65        3.94      0.98 o 
  -2  -7  12        1.44        2.81      0.84 o 
  -1  -7  12       37.34       35.62      1.13 o 
   0  -7  12       95.01       89.84      2.66 o 
   1  -7  12      191.95      182.18      4.38 o 
   2  -7  12       29.05       39.87      1.88 o 
   3  -7  12       10.57       10.81      1.17 o 
  -4  -6  12        1.54       -0.76      0.76 o 
  -3  -6  12        0.66        1.66      0.84 o 
  -2  -6  12        6.79        7.20      0.99 o 
  -1  -6  12       25.67       29.12      1.01 o 
   0  -6  12       14.42       17.46      1.18 o 
   1  -6  12       15.19       16.61      1.22 o 
   2  -6  12       57.45       57.46      2.10 o 
   3  -6  12       48.52       43.61      1.91 o 
   4  -6  12        2.75        1.68      0.76 o 
  -4  -5  12        0.05        0.68      0.81 o 
  -3  -5  12        0.62        0.69      0.71 o 
  -2  -5  12        2.31       10.58      1.08 o 
  -1  -5  12       11.58       16.74      1.66 o 
   0  -5  12        9.63        9.87      0.95 o 
   1  -5  12        5.17        4.08      0.75 o 
   2  -5  12        0.54       10.56      1.01 o 
   3  -5  12        0.01        2.77      0.73 o 
   4  -5  12       86.30       75.48      2.57 o 
  -5  -4  12        2.94        7.83      1.26 o 
  -4  -4  12       20.07       23.20      1.62 o 
  -3  -4  12        2.57        1.69      0.74 o 
  -2  -4  12       30.37       36.66      1.71 o 
  -1  -4  12        0.36        0.52      0.41 o 
   0  -4  12       14.05       23.36      1.09 o 
   1  -4  12      385.72      374.14      7.31 o 
   2  -4  12       21.77       19.63      1.26 o 
   3  -4  12        5.45        4.09      0.73 o 
   4  -4  12       41.84       40.59      1.41 o 
   5  -4  12        0.39        0.27      0.67 o 
  -5  -3  12        2.12        0.20      0.79 o 
  -4  -3  12       82.60       86.89      2.85 o 
  -3  -3  12       13.25        7.78      0.97 o 
  -2  -3  12       17.16        9.96      0.99 o 
  -1  -3  12        1.42        2.36      0.40 o 
   0  -3  12       18.55       21.47      0.76 o 
   1  -3  12        0.37        1.22      0.50 o 
   2  -3  12      201.12      189.77      4.35 o 
   3  -3  12        0.77        1.13      0.62 o 
   4  -3  12       59.11       45.82      1.83 o 
   5  -3  12       30.47       24.01      2.19 o 
  -5  -2  12        7.31        9.46      1.29 o 
  -4  -2  12        1.63       -0.62      0.62 o 
  -3  -2  12      103.37      122.76      3.33 o 
  -2  -2  12       46.22       43.41      1.68 o 
  -1  -2  12       22.92       22.27      0.80 o 
   0  -2  12       33.81       28.77      0.85 o 
   1  -2  12        2.61        3.96      0.62 o 
   2  -2  12        1.27        5.01      0.75 o 
   3  -2  12       25.94       25.88      1.41 o 
   4  -2  12       27.75       27.34      1.48 o 
   5  -2  12        1.14        1.54      0.57 o 
  -5  -1  12        3.36        3.06      0.91 o 
  -4  -1  12        8.24       10.18      1.12 o 
  -2  -1  12      167.31      162.72      3.81 o 
  -1  -1  12       65.50       71.26      1.41 o 
   0  -1  12      182.70      200.03      2.91 o 
   1  -1  12        0.22       -0.33      0.33 o 
   2  -1  12        7.85       21.95      1.21 o 
   3  -1  12        0.17       -0.52      0.52 o 
   4  -1  12        1.47        3.28      0.74 o 
   5  -1  12       44.65       40.78      1.41 o 
   6  -1  12        0.00        0.40      0.97 o 
  -5   0  12        1.50        0.71      0.78 o 
  -4   0  12        5.46        7.73      1.05 o 
  -3   0  12      306.56      294.93      6.20 o 
  -2   0  12      527.49      484.99      9.06 o 
  -1   0  12        0.28        0.33      0.40 o 
   0   0  12      146.45      154.63      2.38 o 
   1   0  12        0.32       -0.22      0.22 o 
   2   0  12       17.82       23.12      1.23 o 
   3   0  12      249.19      229.65      4.92 o 
   4   0  12       10.53        9.24      1.01 o 
   5   0  12        0.16        1.26      0.64 o 
   6   0  12        5.17        5.52      1.28 o 
  -5   1  12       12.87       18.27      1.57 o 
  -4   1  12       22.84       31.28      1.74 o 
  -3   1  12       88.51      116.05      3.18 o 
  -2   1  12      297.41      292.06      5.95 o 
  -1   1  12       80.91       78.04      1.49 o 
   0   1  12       76.48       67.29      1.32 o 
   1   1  12      132.47      141.77      4.54 o 
   2   1  12      116.17      113.91      2.92 o 
   3   1  12       95.13       94.76      2.67 o 
   4   1  12        4.62        3.55      0.72 o 
   5   1  12        3.56        0.55      0.65 o 
   6   1  12       20.26       20.42      1.90 o 
  -5   2  12        3.64        2.21      0.91 o 
  -4   2  12       22.03       24.06      1.60 o 
  -3   2  12        0.38        2.25      0.70 o 
  -2   2  12      723.89      657.34      8.28 o 
  -1   2  12        0.80        0.95      0.32 o 
   0   2  12       96.28       91.48      1.65 o 
   1   2  12        8.01        5.07      0.82 o 
   2   2  12       37.46       58.95      1.93 o 
   3   2  12      752.80      712.18     12.78 o 
   4   2  12      188.60      171.13      4.02 o 
   5   2  12        0.15       -0.29      0.55 o 
   6   2  12        0.74        1.69      0.97 o 
  -4   3  12        0.70        0.27      0.75 o 
  -3   3  12        0.99        0.16      0.52 o 
  -2   3  12      122.13      112.72      3.22 o 
  -1   3  12      132.44      144.42      2.36 o 
   0   3  12       96.68       91.44      1.67 o 
   1   3  12       84.49       77.75      1.46 o 
   2   3  12       22.61       22.65      1.22 o 
   3   3  12       18.73       20.56      1.25 o 
   4   3  12       11.28        8.27      0.99 o 
   5   3  12        4.79        3.48      0.76 o 
   6   3  12        0.56       -0.85      0.88 o 
  -4   4  12        0.27        1.42      0.88 o 
  -3   4  12        2.71        0.14      0.65 o 
  -2   4  12      188.22      192.03      4.48 o 
  -1   4  12       18.41       12.58      1.00 o 
   0   4  12        4.07        3.29      0.60 o 
   1   4  12        0.19        0.06      0.29 o 
   2   4  12       17.91       22.42      0.78 o 
   3   4  12        6.45       11.00      1.00 o 
   4   4  12        5.85        3.69      0.76 o 
   5   4  12        5.36        5.51      0.89 o 
   6   4  12        5.34        3.01      1.14 o 
  -4   5  12        3.89        5.07      1.08 o 
  -3   5  12        4.41        2.35      0.83 o 
  -2   5  12        6.32        2.52      0.70 o 
  -1   5  12      298.54      295.96      6.08 o 
   0   5  12        0.13       -0.04      0.53 o 
   1   5  12        0.49        1.07      0.50 o 
   2   5  12        6.37        8.28      0.60 o 
   3   5  12       24.79       29.92      1.54 o 
   4   5  12       48.74       44.02      1.83 o 
   5   5  12        1.33       -0.56      0.56 o 
  -4   6  12        3.65        5.14      1.08 o 
  -3   6  12        0.57        2.39      0.83 o 
  -2   6  12        0.88        0.88      0.65 o 
  -1   6  12       33.38       31.82      1.64 o 
   0   6  12       27.82       24.50      1.34 o 
   1   6  12       20.87       24.76      1.26 o 
   3   6  12       10.77       10.71      1.12 o 
   4   6  12        5.99        3.04      0.80 o 
   5   6  12       22.22       24.83      1.54 o 
  -3   7  12       14.43       16.29      1.45 o 
  -2   7  12        0.89       -0.23      0.59 o 
  -1   7  12        0.47        2.08      0.71 o 
   0   7  12       98.42       91.84      2.68 o 
   1   7  12       24.67       28.97      1.42 o 
   2   7  12       11.51       11.01      0.95 o 
   3   7  12        5.17        4.15      0.67 o 
   4   7  12       26.41       28.00      1.71 o 
   5   7  12        5.64        1.96      0.79 o 
  -3   8  12        4.87        6.82      1.17 o 
  -2   8  12       12.78       13.68      1.37 o 
  -1   8  12       52.69       63.18      2.37 o 
   0   8  12       18.15       19.11      1.36 o 
   1   8  12      221.59      204.43      4.65 o 
   2   8  12       29.91       28.11      1.45 o 
   3   8  12       13.07       17.65      1.16 o 
   4   8  12        3.48        3.44      1.01 o 
   5   8  12        4.44        2.57      0.92 o 
  -2   9  12        0.52        3.67      0.95 o 
  -1   9  12        1.05        0.05      0.70 o 
   0   9  12       46.11       43.96      2.04 o 
   1   9  12       14.30       17.70      1.34 o 
   2   9  12        5.14        8.52      0.99 o 
   3   9  12       37.41       34.70      1.65 o 
   5   9  12        0.79        4.37      1.14 o 
  -1  10  12        1.34        1.01      0.71 o 
   0  10  12        2.04        0.68      0.72 o 
   1  10  12       17.01       13.23      1.31 o 
   2  10  12       18.25       27.21      1.63 o 
   3  10  12        7.28       10.02      1.16 o 
   5  10  12        1.37        5.76      1.62 o 
   0  11  12       12.51        9.66      1.21 o 
   1  11  12        8.21        7.92      1.19 o 
   2  11  12        1.15        2.35      0.85 o 
   3  11  12        3.66        5.31      1.08 o 
   1  12  12        4.17        1.67      0.99 o 
   2  12  12        1.45        0.79      0.85 o 
   3  12  12        0.83        0.23      0.85 o 
  -2  -9  13       11.33        8.81      1.34 o 
  -1  -9  13       16.92       24.57      1.48 o 
   0  -9  13       21.90       30.54      1.73 o 
   1  -9  13        1.18        3.64      0.85 o 
  -3  -8  13        2.24        2.34      0.95 o 
  -2  -8  13        3.62        8.56      1.22 o 
  -1  -8  13       15.86       15.31      1.19 o 
   0  -8  13        7.95        5.57      0.97 o 
   1  -8  13        0.98        1.41      0.77 o 
   2  -8  13        0.04        2.40      0.81 o 
  -3  -7  13       11.03       13.48      1.43 o 
  -2  -7  13        5.30       37.20      1.91 o 
  -1  -7  13        0.18        1.47      0.55 o 
   0  -7  13        6.95        7.53      0.96 o 
   1  -7  13        6.52       11.18      1.15 o 
   2  -7  13        5.67        4.68      0.91 o 
   3  -7  13        1.27       -0.27      0.59 o 
  -4  -6  13        0.30       -0.72      0.85 o 
  -3  -6  13       15.34       17.04      1.47 o 
  -2  -6  13        0.77       -0.59      0.59 o 
  -1  -6  13       11.06       13.62      0.77 o 
   0  -6  13        9.42       14.75      1.14 o 
   1  -6  13       16.65       12.73      1.15 o 
   2  -6  13       70.00       64.42      2.33 o 
   3  -6  13       17.75       22.16      1.54 o 
   4  -6  13        0.91        0.26      0.67 o 
  -4  -5  13       23.53       27.32      1.83 o 
  -3  -5  13       44.21       36.82      1.91 o 
  -2  -5  13      172.95      160.03      3.96 o 
  -1  -5  13        8.51        3.10      1.49 o 
   0  -5  13        1.08        6.02      0.84 o 
   1  -5  13      170.64      155.41      3.82 o 
   2  -5  13       13.16       14.79      1.22 o 
   3  -5  13       29.60       23.22      1.50 o 
   4  -5  13        1.40        0.67      0.71 o 
  -4  -4  13        1.38        1.48      0.83 o 
  -3  -4  13        1.28        1.71      0.73 o 
  -2  -4  13        7.51       27.31      1.51 o 
  -1  -4  13       60.27       50.56      1.26 o 
   0  -4  13       42.56       39.86      1.61 o 
   1  -4  13      131.27      137.87      3.47 o 
   2  -4  13       19.40       24.54      1.45 o 
   3  -4  13        6.56       11.52      1.08 o 
   4  -4  13       32.19       35.15      1.77 o 
   5  -4  13        0.00       -0.28      0.67 o 
  -4  -3  13       35.85       32.01      1.83 o 
  -3  -3  13        2.42        4.45      0.87 o 
  -1  -3  13       50.03       55.69      1.32 o 
   0  -3  13        8.66        6.87      0.52 o 
   1  -3  13      171.06      170.36      3.99 o 
   2  -3  13      289.47      287.40      6.05 o 
   3  -3  13        0.60        8.00      0.95 o 
   4  -3  13      128.59      108.83      3.13 o 
   5  -3  13        2.86        3.77      0.78 o 
  -5  -2  13        7.54        7.54      1.15 o 
  -4  -2  13        6.97        2.20      0.85 o 
  -3  -2  13        0.30        1.43      0.76 o 
  -2  -2  13       48.15      126.70      3.29 o 
  -1  -2  13      102.32      102.57      2.09 o 
   0  -2  13      127.25      116.23      1.98 o 
   1  -2  13       11.97       11.66      0.96 o 
   2  -2  13      392.83      357.10      7.10 o 
   3  -2  13        1.42        8.29      0.98 o 
   4  -2  13        4.95        6.17      0.94 o 
   5  -2  13       14.54       13.43      1.03 o 
  -5  -1  13       15.02        8.50      1.26 o 
  -4  -1  13       13.29       11.35      1.23 o 
  -3  -1  13       43.73       54.15      2.08 o 
  -2  -1  13       91.03      104.61      2.86 o 
  -1  -1  13        7.81        8.06      0.55 o 
   0  -1  13        4.97        3.67      0.44 o 
   1  -1  13        0.68        0.98      0.48 o 
   2  -1  13      707.75      635.02     11.55 o 
   3  -1  13       24.88       30.66      1.56 o 
   4  -1  13        1.49        0.25      0.56 o 
   5  -1  13        6.54        5.37      0.91 o 
  -4   0  13        4.21        3.00      0.87 o 
  -3   0  13       26.69       21.14      1.42 o 
  -2   0  13       57.65       70.56      2.26 o 
  -1   0  13        1.05        1.70      0.38 o 
   0   0  13       47.23       45.77      1.09 o 
   1   0  13       49.70       45.01      1.67 o 
   2   0  13      131.24      120.81      3.11 o 
   3   0  13      393.57      379.78      7.48 o 
   4   0  13        9.51       12.71      1.12 o 
   5   0  13       30.31       23.34      1.48 o 
   6   0  13        0.02       -0.13      0.92 o 
  -4   1  13       26.55       35.52      1.88 o 
  -3   1  13       93.81       83.73      2.63 o 
  -2   1  13       78.53      112.00      3.00 o 
  -1   1  13        0.58        0.17      0.31 o 
   0   1  13       43.84       41.82      1.02 o 
   1   1  13        0.03        0.74      0.29 o 
   2   1  13       31.17       29.68      1.43 o 
   3   1  13       27.29       37.42      1.60 o 
   4   1  13        8.95       13.03      1.17 o 
   5   1  13        6.22        4.20      0.83 o 
   6   1  13        2.32        2.85      1.14 o 
  -4   2  13        0.20       -0.55      0.55 o 
  -3   2  13        0.17        1.01      0.70 o 
  -2   2  13      246.45      238.02      5.15 o 
  -1   2  13       51.16       47.57      1.16 o 
   0   2  13       14.43       12.43      0.95 o 
   1   2  13       64.43       67.50      1.68 o 
   2   2  13        0.29        0.08      0.45 o 
   3   2  13       82.57       94.55      2.72 o 
   4   2  13       90.97       91.06      2.72 o 
   5   2  13       80.29       60.99      2.18 o 
   6   2  13        0.36       -0.88      0.88 o 
  -4   3  13       21.10       24.58      1.71 o 
  -3   3  13       12.71       13.03      1.23 o 
  -2   3  13      434.10      432.46      8.43 o 
  -1   3  13       60.85       62.79      1.41 o 
   0   3  13      101.30       97.47      3.14 o 
   1   3  13      107.82      111.93      1.92 o 
   2   3  13      149.63      136.91      3.40 o 
   3   3  13       41.90       42.57      1.77 o 
   4   3  13      108.40      106.59      3.03 o 
   5   3  13       76.53       77.08      2.49 o 
  -4   4  13       10.79        8.53      1.22 o 
  -3   4  13       21.93       26.94      1.67 o 
  -2   4  13      103.70       88.87      2.69 o 
  -1   4  13      509.36      505.51      6.65 o 
   0   4  13      131.16      128.67      2.21 o 
   1   4  13       56.11       56.57      1.36 o 
   2   4  13       10.71        8.96      0.95 o 
   4   4  13       28.40       20.18      1.36 o 
   5   4  13        0.84       -0.45      0.59 o 
  -4   5  13        2.18        0.63      0.77 o 
  -3   5  13       19.93       12.70      1.23 o 
  -2   5  13        7.49       49.21      2.02 o 
  -1   5  13       69.82       65.15      2.23 o 
   0   5  13        0.00       -0.03      0.50 o 
   1   5  13        0.04       -0.16      0.36 o 
   2   5  13        0.03        2.24      0.42 o 
   3   5  13       53.91       63.36      2.24 o 
   4   5  13        7.25        8.56      1.02 o 
   5   5  13        2.90        2.39      0.79 o 
  -3   6  13        0.43        0.25      0.74 o 
  -2   6  13        0.04        1.00      0.66 o 
  -1   6  13      304.50      295.20      6.25 o 
   0   6  13        0.49       -0.26      0.55 o 
   1   6  13       21.04       22.91      1.28 o 
   2   6  13       92.74      106.91      2.04 o 
   3   6  13       22.49       21.12      1.48 o 
   4   6  13        0.34        0.52      0.64 o 
   5   6  13        0.17       -0.62      0.62 o 
  -3   7  13       44.64       51.28      2.45 o 
  -2   7  13       81.72       69.30      2.51 o 
  -1   7  13        0.08        1.70      0.74 o 
   0   7  13       56.82       56.82      2.09 o 
   1   7  13        9.45        5.59      0.85 o 
   2   7  13       13.75       10.40      0.91 o 
   3   7  13       28.78       22.50      1.65 o 
   4   7  13       11.44        8.74      1.20 o 
   5   7  13       11.30       18.22      1.54 o 
  -2   8  13       16.22       23.75      1.68 o 
  -1   8  13       11.55       12.47      1.31 o 
   0   8  13        4.87        5.54      0.92 o 
   1   8  13       36.22       38.89      1.71 o 
   2   8  13       24.56       16.80      1.21 o 
   4   8  13        0.56        2.58      0.98 o 
   5   8  13        2.91        1.41      0.79 o 
  -2   9  13        0.63        2.60      0.93 o 
  -1   9  13        6.24        6.66      1.11 o 
   0   9  13        7.91       11.05      1.25 o 
   1   9  13       86.17       84.14      2.71 o 
   2   9  13       16.20       20.47      1.40 o 
   3   9  13        7.04       15.51      1.25 o 
   4   9  13        0.18       -0.96      0.96 o 
   5   9  13        2.01        4.87      1.32 o 
  -1  10  13       12.26       15.41      1.52 o 
   0  10  13        2.33        2.97      0.94 o 
   1  10  13        7.44        5.59      0.99 o 
   2  10  13        4.09        4.34      0.99 o 
   3  10  13       24.40       18.90      1.42 o 
   0  11  13        0.42       -0.59      0.59 o 
   1  11  13        8.35       10.50      1.30 o 
   2  11  13        2.76        6.73      1.09 o 
   3  11  13        0.00       -0.73      0.73 o 
  -1  -9  14       26.32       33.24      1.76 o 
   0  -9  14        0.92        1.64      0.79 o 
  -2  -8  14        2.13       10.45      1.28 o 
  -1  -8  14        7.37        7.10      1.05 o 
   0  -8  14       95.15       97.62      2.99 o 
   1  -8  14        8.30       10.80      1.26 o 
   2  -8  14       14.68       14.95      1.42 o 
  -3  -7  14        2.42        4.10      1.18 o 
  -2  -7  14        2.78       12.04      1.25 o 
  -1  -7  14       18.92       20.75      1.34 o 
   0  -7  14       36.07       36.98      1.80 o 
   1  -7  14       40.88       37.39      1.88 o 
   2  -7  14       34.73       32.73      1.85 o 
   3  -7  14       36.94       45.95      2.23 o 
  -3  -6  14        1.87        1.96      0.92 o 
  -2  -6  14       14.32       16.15      1.39 o 
  -1  -6  14       56.11       58.26      2.05 o 
   0  -6  14       72.38       78.64      2.51 o 
   1  -6  14       21.39       19.67      1.39 o 
   2  -6  14       38.52       38.91      1.91 o 
   3  -6  14        0.21        1.24      0.71 o 
  -4  -5  14        2.23        4.65      1.10 o 
  -3  -5  14        0.01        2.07      0.84 o 
  -2  -5  14       38.09       47.46      1.99 o 
  -1  -5  14       15.93       20.69      1.31 o 
   0  -5  14        1.51        0.70      0.50 o 
   1  -5  14        0.83       -0.45      0.45 o 
   2  -5  14        7.50        4.65      0.88 o 
   3  -5  14       23.48       21.06      1.49 o 
   4  -5  14        9.74        8.90      1.14 o 
  -4  -4  14       24.37       25.52      1.79 o 
  -3  -4  14       14.84       11.72      1.22 o 
  -2  -4  14        1.53       17.01      1.25 o 
  -1  -4  14        8.12       41.87      2.93 o 
   0  -4  14       34.20       21.51      1.28 o 
   1  -4  14      297.99      295.32      6.19 o 
   2  -4  14       14.34       11.65      1.14 o 
   3  -4  14       39.01       49.80      2.00 o 
   4  -4  14        0.04        1.57      0.67 o 
  -4  -3  14       19.45       22.82      1.64 o 
  -3  -3  14        2.59        4.20      0.88 o 
  -2  -3  14       27.49       37.43      1.67 o 
  -1  -3  14       91.52       75.38      1.60 o 
   0  -3  14        1.49        1.73      0.62 o 
   1  -3  14       35.36       35.74      1.68 o 
   2  -3  14      217.27      222.32      5.05 o 
   3  -3  14        0.08       -0.16      0.58 o 
   4  -3  14        8.08        4.94      0.91 o 
   5  -3  14       11.65       10.12      1.26 o 
  -4  -2  14        2.59        4.37      0.95 o 
  -3  -2  14       19.49       17.76      1.41 o 
  -1  -2  14        2.40        8.87      1.42 o 
   0  -2  14      267.95      250.32      5.27 o 
   1  -2  14        4.77        5.11      0.81 o 
   2  -2  14      362.30      347.78      7.05 o 
   3  -2  14        0.05        0.86      0.60 o 
   4  -2  14        5.14       12.45      1.19 o 
   5  -2  14        4.51        4.96      1.16 o 
  -4  -1  14       15.14       12.90      1.34 o 
  -3  -1  14      131.70      123.97      3.46 o 
  -2  -1  14       35.89       76.94      2.40 o 
  -1  -1  14      279.17      268.69      6.41 o 
   0  -1  14       22.49       24.70      0.87 o 
   1  -1  14        0.03       -0.45      0.45 o 
   2  -1  14      342.80      320.94      6.57 o 
   3  -1  14       57.02       51.80      2.00 o 
   4  -1  14        0.20       -0.50      0.50 o 
   5  -1  14       12.24        9.39      1.14 o 
  -4   0  14        9.96        5.41      1.04 o 
  -3   0  14      134.63      117.90      3.32 o 
  -2   0  14        2.26        0.48      0.63 o 
  -1   0  14        2.72        4.76      0.73 o 
   0   0  14       55.99       49.70      1.19 o 
   1   0  14        6.69        5.86      0.78 o 
   2   0  14      218.30      187.04      4.31 o 
   3   0  14      112.98      104.23      2.97 o 
   4   0  14       15.40       23.93      1.48 o 
   5   0  14        5.22        5.81      0.93 o 
  -4   1  14        2.54        4.24      0.96 o 
  -3   1  14       71.68       61.87      2.28 o 
  -2   1  14      200.30      211.26      4.74 o 
  -1   1  14      126.95      109.67      3.01 o 
   0   1  14        2.68        2.75      0.56 o 
   1   1  14        6.69        4.49      0.75 o 
   2   1  14      106.85      104.44      2.91 o 
   3   1  14      634.90      589.82     10.99 o 
   4   1  14       45.98       51.91      2.00 o 
   5   1  14        0.96        2.05      0.73 o 
   6   1  14       32.50       28.03      2.23 o 
  -4   2  14       13.52       14.76      1.41 o 
  -3   2  14        9.74        8.39      1.06 o 
  -2   2  14       85.29       72.53      2.33 o 
   0   2  14        0.13        0.37      0.35 o 
   1   2  14       52.45       46.98      1.75 o 
   2   2  14       58.44       59.89      2.10 o 
   3   2  14       21.10       23.58      1.45 o 
   4   2  14        6.51        5.98      0.93 o 
   5   2  14        2.31        1.87      0.68 o 
  -4   3  14        0.99        2.62      0.93 o 
  -3   3  14       23.67       22.08      1.54 o 
  -2   3  14       30.05       40.56      1.79 o 
  -1   3  14       67.55       75.32      3.57 o 
   0   3  14      212.60      196.54      3.03 o 
   1   3  14       15.91       17.21      1.34 o 
   2   3  14        0.18       -0.25      0.56 o 
   4   3  14       11.06       11.57      1.10 o 
   5   3  14        0.03        1.30      0.69 o 
  -4   4  14        0.01       -0.06      0.76 o 
  -3   4  14        0.01        0.20      0.64 o 
  -2   4  14       64.58       54.25      2.03 o 
  -1   4  14        3.16       13.63      0.79 o 
   0   4  14       21.70       16.28      0.79 o 
   1   4  14       43.22       39.20      1.60 o 
   2   4  14        3.16        1.95      0.76 o 
   3   4  14       20.26       29.82      1.62 o 
   4   4  14       54.99       55.68      2.17 o 
   5   4  14        1.84        2.19      0.76 o 
  -3   5  14        5.40        6.68      1.07 o 
  -2   5  14       26.24       33.75      1.80 o 
  -1   5  14      215.16      207.71      4.74 o 
   0   5  14        1.16        2.75      0.47 o 
   1   5  14       29.95       29.55      1.04 o 
   2   5  14      124.22      123.09      3.40 o 
   3   5  14        1.92        5.54      0.87 o 
   4   5  14       38.46       33.68      1.80 o 
   5   5  14        0.39        0.99      0.70 o 
  -3   6  14       10.43       11.22      1.36 o 
  -2   6  14        1.24        1.28      0.82 o 
  -1   6  14       53.24       56.55      2.12 o 
   0   6  14       18.45       18.73      1.29 o 
   1   6  14       10.44        9.77      0.98 o 
   2   6  14        0.99        0.24      0.43 o 
   3   6  14        7.35        8.67      1.07 o 
   4   6  14        0.56        0.98      0.67 o 
   5   6  14       27.83       34.35      1.91 o 
  -2   7  14       44.38       51.75      2.23 o 
  -1   7  14        0.25        8.26      1.07 o 
   0   7  14       86.85       94.37      2.88 o 
   1   7  14       35.59       31.36      1.57 o 
   2   7  14       41.63       38.84      1.61 o 
   3   7  14        0.70       -0.43      0.62 o 
   4   7  14       28.16       41.38      2.16 o 
   5   7  14        0.08        0.54      0.80 o 
  -2   8  14       29.24       27.37      1.80 o 
  -1   8  14        3.66        7.67      1.10 o 
   0   8  14       28.03       28.34      1.71 o 
   1   8  14       80.00       72.21      2.42 o 
   2   8  14        8.49        9.39      0.99 o 
   3   8  14       36.39       64.08      2.69 o 
   4   8  14        2.97        1.13      0.93 o 
   5   8  14        4.78        6.64      1.22 o 
  -1   9  14        4.90        4.65      1.05 o 
   0   9  14       87.98       79.10      2.72 o 
   1   9  14       15.74       14.13      1.30 o 
   2   9  14        0.02       -0.40      0.73 o 
   4   9  14        9.70        6.45      1.46 o 
   5   9  14        0.53       -0.07      1.00 o 
   0  10  14        1.54        2.21      0.93 o 
   1  10  14       14.18       15.49      1.39 o 
   2  10  14        1.82       -0.67      0.67 o 
   1  11  14       26.44       33.29      1.97 o 
   2  11  14        9.69       11.87      1.36 o 
   3  11  14        0.02        3.68      0.99 o 
  -1  -8  15       37.97       52.74      2.11 o 
   0  -8  15        2.44        1.36      0.85 o 
   1  -8  15        0.74        0.06      0.73 o 
  -2  -7  15        0.01        1.15      0.91 o 
  -1  -7  15        9.54       19.79      1.37 o 
   0  -7  15        1.93        5.18      0.96 o 
   1  -7  15        0.60       -0.17      0.70 o 
   2  -7  15        0.51        1.00      0.80 o 
  -3  -6  15       14.76        4.84      1.19 o 
  -2  -6  15        0.01        1.84      0.82 o 
  -1  -6  15        2.85       24.27      1.42 o 
   0  -6  15        4.58        4.98      0.89 o 
   1  -6  15      100.22       96.09      2.98 o 
   2  -6  15       31.77       35.38      1.91 o 
   3  -6  15       40.15       43.21      2.18 o 
  -3  -5  15        0.00        0.17      0.85 o 
  -2  -5  15        0.02       -0.10      0.75 o 
  -1  -5  15       27.33       55.58      2.01 o 
   0  -5  15       28.81       36.37      1.73 o 
   1  -5  15       29.94       30.18      1.68 o 
   2  -5  15       38.19       36.43      1.86 o 
   3  -5  15        4.40        3.57      0.92 o 
  -3  -4  15        0.01       -0.38      0.80 o 
  -2  -4  15        9.43       13.59      1.27 o 
  -1  -4  15        4.07       18.40      0.87 o 
   0  -4  15       12.73       13.47      1.13 o 
   1  -4  15       91.66       89.09      2.75 o 
   2  -4  15       19.95       14.72      1.26 o 
   3  -4  15       70.02       74.98      2.63 o 
   4  -4  15        1.26       -0.65      0.65 o 
  -4  -3  15        6.71        6.63      1.14 o 
  -3  -3  15        3.99        9.23      1.15 o 
  -2  -3  15       11.68       13.98      1.25 o 
  -1  -3  15        1.41       14.26      0.77 o 
   0  -3  15       21.13       23.59      1.39 o 
   1  -3  15      116.84      119.18      3.26 o 
   2  -3  15        0.47        1.71      0.65 o 
   3  -3  15        0.54       -0.38      0.66 o 
   4  -3  15        7.24        8.13      1.05 o 
  -4  -2  15        2.95        3.08      0.94 o 
  -3  -2  15        0.31        1.07      0.78 o 
  -2  -2  15       11.82       14.52      1.26 o 
  -1  -2  15        0.55       10.78      1.36 o 
   0  -2  15        4.08        3.28      0.76 o 
   1  -2  15      115.15      106.24      2.98 o 
   2  -2  15      118.25      116.65      3.23 o 
   3  -2  15        3.81        1.89      0.71 o 
   4  -2  15       42.87       42.17      2.01 o 
   5  -2  15        0.71       -0.62      0.62 o 
  -4  -1  15        1.17        1.45      0.86 o 
  -3  -1  15       19.17       11.82      1.24 o 
  -2  -1  15       63.68       52.78      2.02 o 
  -1  -1  15        6.23        6.26      1.27 o 
   0  -1  15        1.45        0.01      0.52 o 
   1  -1  15        0.09       -0.42      0.42 o 
   2  -1  15      100.76       97.44      2.86 o 
   3  -1  15        1.46        1.02      0.67 o 
   4  -1  15       28.20       33.07      1.77 o 
   5  -1  15       19.49       18.85      1.45 o 
  -4   0  15        0.03        0.94      0.86 o 
  -3   0  15        0.10        0.36      0.79 o 
  -2   0  15        3.77        0.52      0.68 o 
  -1   0  15        0.30        4.39      0.53 o 
   0   0  15       58.09       50.06      1.22 o 
   1   0  15       53.97       52.73      1.91 o 
   2   0  15        0.00       -0.52      0.63 o 
   3   0  15      188.83      187.49      4.50 o 
   4   0  15       10.23       16.37      1.31 o 
   5   0  15        1.96        1.77      0.79 o 
  -4   1  15        6.75        6.49      1.22 o 
  -3   1  15        0.45        2.04      0.84 o 
  -2   1  15       76.11       63.59      2.20 o 
  -1   1  15        9.76       13.85      0.74 o 
   0   1  15       23.89       20.72      1.17 o 
   1   1  15       37.71       34.02      1.67 o 
   2   1  15       30.04       30.55      1.66 o 
   3   1  15       15.84       13.52      1.19 o 
   4   1  15        8.56       18.83      1.37 o 
   5   1  15       55.64       51.83      2.13 o 
  -4   2  15        1.39       -0.56      0.72 o 
  -3   2  15        0.24        0.04      0.67 o 
  -2   2  15        8.03        9.42      1.06 o 
  -1   2  15        0.86        2.38      0.54 o 
   0   2  15        1.80        1.88      0.44 o 
   1   2  15       42.03       37.69      1.66 o 
   2   2  15      238.99      230.60      5.17 o 
   3   2  15       49.37       46.32      1.94 o 
   4   2  15       43.84       71.08      2.46 o 
   5   2  15       54.80       51.72      2.12 o 
  -3   3  15        0.30        0.36      0.76 o 
  -2   3  15        1.56        1.24      0.70 o 
  -1   3  15       34.01       31.44      1.28 o 
   0   3  15        6.13        8.58      1.40 o 
   1   3  15      274.26      251.31      5.45 o 
   2   3  15       74.22       76.64      2.51 o 
   3   3  15        0.93        2.38      0.80 o 
   4   3  15      108.47      127.56      3.53 o 
   5   3  15        8.60        4.00      0.93 o 
  -3   4  15        7.30        3.43      0.97 o 
  -2   4  15        0.46        0.33      0.65 o 
  -1   4  15       40.14       38.54      1.70 o 
   0   4  15       28.42       28.00      1.93 o 
   1   4  15       18.89       15.42      0.77 o 
   2   4  15       24.64       20.89      1.41 o 
   3   4  15        3.18        2.75      0.82 o 
   4   4  15       32.69       45.67      2.11 o 
   5   4  15        0.93        2.08      0.82 o 
  -3   5  15        3.14        5.82      1.05 o 
  -2   5  15        2.45        1.19      0.76 o 
  -1   5  15       38.52       39.88      1.45 o 
   0   5  15        2.09        2.36      0.49 o 
   1   5  15       52.61       41.13      1.18 o 
   2   5  15        8.87        5.77      0.91 o 
   3   5  15        0.07       -0.44      0.65 o 
   4   5  15       10.81       14.17      1.38 o 
   5   5  15        4.88        5.39      0.99 o 
  -3   6  15       27.46       26.43      1.83 o 
  -2   6  15        7.01        7.34      1.16 o 
  -1   6  15       55.72       63.98      2.36 o 
   0   6  15       68.58       71.22      2.35 o 
   1   6  15       44.31       50.57      1.38 o 
   2   6  15       70.67       62.24      2.39 o 
   3   6  15       26.12       26.46      1.71 o 
   4   6  15       11.70       26.76      1.74 o 
   5   6  15        2.40        2.71      0.88 o 
  -2   7  15        6.14        4.06      0.94 o 
  -1   7  15       66.41       59.74      2.33 o 
   0   7  15        0.08        4.33      0.85 o 
   1   7  15        0.35        0.31      0.68 o 
   2   7  15       35.70       36.69      2.06 o 
   3   7  15       14.42       14.77      1.45 o 
   4   7  15        0.81       11.38      1.36 o 
   5   7  15        6.63       17.38      1.62 o 
  -2   8  15        0.01        0.60      0.82 o 
  -1   8  15       12.53       15.33      1.43 o 
   0   8  15        4.42        5.64      1.06 o 
   1   8  15        0.44        1.57      0.73 o 
   2   8  15        4.82        4.89      0.95 o 
   3   8  15        9.00        7.77      1.34 o 
   4   8  15        3.08        9.19      1.35 o 
   5   8  15       17.53       24.41      1.97 o 
  -1   9  15        0.62        8.40      1.17 o 
   0   9  15        0.63       -0.74      0.74 o 
   1   9  15       38.19       48.86      2.10 o 
   2   9  15       23.92       21.50      1.44 o 
   4   9  15        0.47        5.01      1.43 o 
   0  10  15        0.91        0.34      0.85 o 
   1  10  15        4.32        4.97      1.03 o 
   2  10  15        1.16        2.10      0.85 o 
   0  -7  16       28.82       61.00      2.37 o 
   1  -7  16       21.63       17.57      1.45 o 
  -2  -6  16       20.54       17.61      1.54 o 
  -1  -6  16        0.39       -0.19      0.63 o 
   0  -6  16       23.83       34.11      1.79 o 
   1  -6  16        2.17        2.40      0.76 o 
   2  -6  16        1.98        1.27      0.71 o 
  -3  -5  16        0.55       -0.82      0.82 o 
  -2  -5  16        6.84        6.75      1.10 o 
  -1  -5  16        1.15        1.33      0.68 o 
   0  -5  16        6.08       20.69      1.42 o 
   1  -5  16       11.25       11.18      1.15 o 
   2  -5  16        0.02       -0.57      0.57 o 
   3  -5  16        3.06        0.70      0.77 o 
  -3  -4  16        2.09        3.81      1.05 o 
  -2  -4  16       18.84       20.39      1.48 o 
  -1  -4  16        0.01        1.18      0.66 o 
   0  -4  16        0.10        1.44      0.62 o 
   1  -4  16        0.12        0.00      0.62 o 
   2  -4  16       23.82       19.06      1.45 o 
   3  -4  16        0.51        0.42      0.68 o 
   4  -4  16        0.41       -0.68      0.68 o 
  -3  -3  16        0.95       -0.79      0.79 o 
  -2  -3  16       23.50       22.97      1.53 o 
  -1  -3  16       77.81       70.80      1.64 o 
   0  -3  16        0.14        0.29      0.59 o 
   1  -3  16        4.80        5.33      0.85 o 
   2  -3  16       24.78       27.81      1.67 o 
   3  -3  16        2.31        2.38      0.78 o 
   4  -3  16        4.69        6.57      1.02 o 
  -3  -2  16        0.62        4.69      0.99 o 
  -2  -2  16       22.70       23.43      1.51 o 
  -1  -2  16        6.16       11.98      0.75 o 
   0  -2  16        6.93        7.14      0.91 o 
   1  -2  16        0.49        0.84      0.64 o 
   2  -2  16        0.55        0.35      0.58 o 
   3  -2  16        5.08        3.82      0.85 o 
   4  -2  16        0.00        2.36      0.76 o 
  -3  -1  16       11.67        8.99      1.19 o 
  -2  -1  16        5.06        5.32      0.91 o 
  -1  -1  16       58.42       58.67      1.72 o 
   0  -1  16       20.89       14.71      1.16 o 
   1  -1  16       10.28        9.74      1.07 o 
   2  -1  16        0.84        0.14      0.55 o 
   3  -1  16        1.04        1.18      0.74 o 
   4  -1  16       16.62       14.92      1.37 o 
   5  -1  16        0.27        0.66      0.71 o 
  -3   0  16        2.82        0.26      0.65 o 
  -2   0  16       21.88       22.44      1.45 o 
  -1   0  16        6.05        2.57      0.47 o 
   0   0  16       41.81       54.38      1.97 o 
   1   0  16       25.81       29.03      1.57 o 
   2   0  16       11.94       10.46      1.09 o 
   3   0  16       39.72       44.19      2.01 o 
   4   0  16        0.37        6.43      1.02 o 
   5   0  16        9.28       25.25      1.67 o 
  -3   1  16       11.72       12.19      1.28 o 
  -2   1  16        0.44        0.50      0.65 o 
  -1   1  16        7.04        7.12      0.62 o 
   0   1  16       80.66       94.93      5.40 o 
   1   1  16       46.47       51.47      2.02 o 
   2   1  16        0.00        0.41      0.51 o 
   3   1  16      121.20      127.48      3.55 o 
   4   1  16       21.80       18.78      1.44 o 
   5   1  16        5.00        4.29      0.90 o 
  -3   2  16        0.12        2.08      0.86 o 
  -2   2  16        0.07       -0.62      0.62 o 
  -1   2  16       10.14       10.43      0.71 o 
   0   2  16       78.49       80.12      1.68 o 
   1   2  16       16.09       15.55      1.25 o 
   2   2  16        0.18       -0.50      0.50 o 
   3   2  16      320.05      305.43      6.57 o 
   4   2  16       28.04       22.26      1.49 o 
   5   2  16        2.19        2.62      0.78 o 
  -3   3  16        8.64       12.14      1.34 o 
  -2   3  16        6.48        9.29      1.16 o 
  -1   3  16        3.45        3.11      0.51 o 
   0   3  16        1.07        5.09      0.72 o 
   1   3  16        0.68        1.24      0.67 o 
   2   3  16        0.80        1.45      0.65 o 
   3   3  16        6.48        6.58      1.12 o 
   4   3  16        3.17        3.87      0.81 o 
   5   3  16        7.60       10.68      1.22 o 
  -3   4  16       19.95       17.26      1.58 o 
  -2   4  16        0.02        0.37      0.73 o 
  -1   4  16        2.14        4.66      0.82 o 
   0   4  16        0.40        2.02      0.49 o 
   1   4  16       31.18       40.75      1.80 o 
   2   4  16        6.10        7.06      0.96 o 
   3   4  16        4.45        7.29      1.09 o 
   4   4  16        2.53        4.88      0.91 o 
   5   4  16        0.88        1.86      0.81 o 
  -2   5  16        3.58        3.40      0.89 o 
  -1   5  16        9.00        8.50      0.74 o 
   0   5  16        0.52        0.47      0.51 o 
   1   5  16        8.63       12.86      1.19 o 
   2   5  16        3.67        4.01      0.84 o 
   3   5  16       10.85       13.67      1.39 o 
   4   5  16       26.57       24.48      1.72 o 
   5   5  16        1.05        2.57      0.96 o 
  -2   6  16       22.31       14.90      1.41 o 
  -1   6  16        8.84        6.83      0.72 o 
   0   6  16        2.58        1.29      0.94 o 
   1   6  16        1.56        0.98      0.47 o 
   2   6  16       18.77       25.34      1.74 o 
   3   6  16        1.04        3.08      0.84 o 
   4   6  16        5.46        7.32      1.17 o 
   5   6  16       31.54       36.88      2.13 o 
  -2   7  16        2.53        4.67      1.07 o 
  -1   7  16        1.69        0.26      0.79 o 
   0   7  16       62.66       63.61      2.34 o 
   1   7  16       36.87       31.08      1.23 o 
   2   7  16       16.81       17.43      1.54 o 
   3   7  16        6.99        9.20      1.30 o 
   4   7  16        3.48        3.46      1.02 o 
   5   7  16        1.99        1.57      0.96 o 
  -1   8  16        7.63        6.02      1.11 o 
   0   8  16        2.89        3.99      1.04 o 
   1   8  16       20.22       17.68      1.41 o 
   2   8  16        0.73       -0.03      0.79 o 
   3   8  16        0.74        2.97      1.05 o 
   4   8  16        9.61       14.84      1.71 o 
   0   9  16       58.56       65.95      2.59 o 
   1   9  16        5.97        3.10      0.90 o 
   2   9  16        0.57        1.19      0.76 o 
   3   9  16        2.34        2.62      1.18 o 
   4   9  16        0.26        1.10      1.19 o 
   1  10  16       17.54       15.77      1.45 o 
   2  10  16        0.18       -0.54      0.76 o 
   0  -6  17        3.97       17.19      1.43 o 
   1  -6  17        0.03       -0.48      0.67 o 
  -2  -5  17        0.06       -0.51      0.82 o 
   0  -5  17       11.34       23.08      1.54 o 
   1  -5  17       14.84       12.67      1.25 o 
   2  -5  17        2.40        1.63      0.80 o 
  -2  -4  17        4.51        5.47      1.06 o 
   0  -4  17        4.18        4.36      0.90 o 
   1  -4  17        0.15       -0.59      0.59 o 
   2  -4  17        2.46        1.90      0.69 o 
   3  -4  17        4.49        3.93      0.94 o 
  -3  -3  17        6.18        6.24      1.11 o 
  -2  -3  17        0.00       -0.59      0.59 o 
  -1  -3  17       23.31       22.43      1.43 o 
   0  -3  17       10.89        8.45      1.03 o 
   1  -3  17        5.92        6.86      0.99 o 
   2  -3  17        0.76        3.64      0.90 o 
   3  -3  17       40.62       41.46      2.11 o 
  -3  -2  17       33.10       43.00      2.17 o 
  -2  -2  17        9.18       12.88      1.28 o 
  -1  -2  17        1.00        0.43      0.68 o 
   0  -2  17        0.10        7.62      0.96 o 
   1  -2  17        0.00        1.75      0.67 o 
   2  -2  17       23.40       23.27      1.57 o 
   3  -2  17        2.50        5.52      0.99 o 
   4  -2  17        5.70        7.26      1.08 o 
  -3  -1  17      110.33      109.32      3.40 o 
  -2  -1  17       28.45       24.39      1.57 o 
  -1  -1  17       10.57        6.32      0.64 o 
   0  -1  17       43.07       41.91      1.78 o 
   1  -1  17        2.38        2.58      0.73 o 
   2  -1  17        9.37        8.52      1.11 o 
   3  -1  17        1.63        5.52      0.95 o 
   4  -1  17        2.28        2.83      0.87 o 
  -3   0  17       15.14       17.38      1.53 o 
  -2   0  17        0.31        0.25      0.76 o 
  -1   0  17        1.48        1.00      0.73 o 
   0   0  17       11.29       20.10      1.36 o 
   1   0  17        6.84        7.89      1.03 o 
   2   0  17        1.75       -0.60      0.60 o 
   3   0  17        2.11        2.49      0.73 o 
   4   0  17        4.44        5.09      1.00 o 
  -3   1  17        8.42       10.22      1.28 o 
  -2   1  17       59.66       55.14      2.17 o 
  -1   1  17       25.68       26.20      1.05 o 
   0   1  17       28.95       35.12      1.74 o 
   1   1  17       85.04       90.03      2.80 o 
   2   1  17        7.56        8.53      1.05 o 
   3   1  17        1.82        3.64      0.85 o 
   4   1  17        4.32        8.06      1.09 o 
   5   1  17        4.22        4.56      1.00 o 
  -3   2  17        0.01        2.71      0.89 o 
  -2   2  17       24.27       27.48      1.65 o 
  -1   2  17        3.53        5.10      0.91 o 
   0   2  17       55.56       51.03      1.98 o 
   1   2  17       27.12       26.52      1.60 o 
   2   2  17       11.89       11.70      1.24 o 
   3   2  17       42.64       49.47      2.14 o 
   4   2  17       38.59       28.02      1.76 o 
   5   2  17       17.71       15.02      1.38 o 
  -3   3  17        0.67        0.12      0.82 o 
  -2   3  17       14.92       12.87      1.26 o 
  -1   3  17       15.06       14.84      0.88 o 
   0   3  17        1.93        7.94      0.64 o 
   1   3  17       38.03       41.85      1.85 o 
   2   3  17        1.65        0.65      0.65 o 
   3   3  17        0.28       -0.74      0.74 o 
   4   3  17        0.81       -0.36      0.61 o 
   5   3  17        5.50        3.97      0.92 o 
  -2   4  17        1.12        4.15      0.93 o 
  -1   4  17       21.33       21.82      2.52 o 
   0   4  17       36.25       36.64      1.20 o 
   1   4  17        9.29        2.40      0.72 o 
   2   4  17       51.46       45.92      2.16 o 
   3   4  17        2.88        0.65      0.65 o 
   4   4  17       14.87       17.76      1.58 o 
   5   4  17        0.67        6.77      1.11 o 
  -2   5  17        0.35        1.32      0.89 o 
  -1   5  17        0.26       -0.49      0.49 o 
   0   5  17        0.26        1.20      0.51 o 
   1   5  17       25.18       29.27      1.74 o 
   2   5  17        0.20       -0.24      0.64 o 
   3   5  17        0.49        2.08      0.85 o 
   4   5  17        2.34        7.00      1.11 o 
   5   5  17        0.74        3.22      0.91 o 
  -2   6  17        0.17        0.29      0.82 o 
  -1   6  17        2.92        5.03      0.67 o 
   0   6  17        0.11        1.29      0.59 o 
   1   6  17        4.98        6.13      1.02 o 
   2   6  17        2.41        1.71      0.83 o 
   3   6  17        1.59        1.11      0.80 o 
   4   6  17       22.74       22.32      1.80 o 
  -1   7  17        5.33        3.25      0.84 o 
   0   7  17        8.88        6.53      0.74 o 
   1   7  17        1.96        0.42      0.51 o 
   2   7  17        0.02        0.13      0.70 o 
   3   7  17       23.94       28.16      2.05 o 
   4   7  17        4.34        2.53      1.00 o 
   0   8  17       52.90       58.19      2.41 o 
   1   8  17       21.12       32.07      1.74 o 
   2   8  17        0.16        2.27      0.93 o 
   3   8  17        0.75        3.25      0.94 o 
   4   8  17        3.33       12.44      1.62 o 
   1   9  17        7.90        8.79      1.25 o 
   2   9  17        0.11        2.50      1.06 o 
   3   9  17        0.34       -0.97      0.97 o 
   0  -5  18       16.47       14.48      1.38 o 
   1  -5  18       23.84       52.17      2.27 o 
   0  -4  18        2.12        3.47      0.83 o 
   1  -4  18       45.70       40.55      2.03 o 
   2  -4  18        7.00        8.90      1.16 o 
  -2  -3  18        1.96        0.79      0.88 o 
   0  -3  18       21.77       19.95      1.48 o 
   1  -3  18        0.57       -0.36      0.60 o 
   2  -3  18        3.86        2.65      0.88 o 
   3  -3  18       15.87       11.57      1.36 o 
  -2  -2  18        2.50        2.09      0.86 o 
   0  -2  18       51.17       47.91      1.97 o 
   1  -2  18        0.52        2.77      0.78 o 
   2  -2  18       10.00       13.51      1.34 o 
   3  -2  18        0.01        3.05      0.89 o 
  -2  -1  18        7.19        8.82      1.17 o 
   0  -1  18        0.04       -0.20      0.68 o 
   1  -1  18        0.63        2.73      0.82 o 
   2  -1  18       39.93       41.11      2.02 o 
   3  -1  18        8.69        9.79      1.20 o 
   4  -1  18       13.43        7.85      1.18 o 
  -2   0  18        0.33       -0.45      0.70 o 
  -1   0  18        4.71        4.78      0.64 o 
   0   0  18       60.78       66.22      2.34 o 
   1   0  18        5.11       10.93      1.19 o 
   2   0  18        6.52        7.33      1.06 o 
   3   0  18        4.96        1.92      0.75 o 
   4   0  18        6.07        9.41      1.31 o 
  -2   1  18       12.76       10.52      1.24 o 
  -1   1  18        4.84        6.66      0.70 o 
   0   1  18        5.69        5.48      0.98 o 
   1   1  18        9.28       15.24      1.29 o 
   2   1  18       13.39       13.80      1.31 o 
   3   1  18        3.97        4.20      0.99 o 
   4   1  18        2.01        2.06      0.82 o 
  -2   2  18        4.75        3.11      0.95 o 
  -1   2  18        7.11        9.84      0.77 o 
   0   2  18       11.62       13.43      1.29 o 
   1   2  18       18.03       22.82      1.56 o 
   2   2  18       10.81        6.91      1.07 o 
   3   2  18       47.68       42.93      2.11 o 
   4   2  18       27.73       26.49      1.80 o 
  -2   3  18       26.74       23.82      1.63 o 
  -1   3  18        3.30        2.14      0.71 o 
   0   3  18       49.45       45.54      1.97 o 
   1   3  18        4.82        9.67      1.19 o 
   2   3  18        6.53        9.76      1.21 o 
   3   3  18        0.16       -0.16      0.75 o 
   4   3  18       12.05       13.68      1.45 o 
  -2   4  18        2.30        1.86      0.85 o 
  -1   4  18        2.27        3.32      0.61 o 
   0   4  18       30.91       29.25      1.15 o 
   1   4  18        1.42        0.74      0.65 o 
   2   4  18       10.21        6.73      1.01 o 
   3   4  18        0.67        3.38      0.84 o 
   4   4  18        1.07        1.63      0.82 o 
  -1   5  18       48.90       46.38      1.44 o 
   0   5  18        0.75        0.59      0.53 o 
   1   5  18        9.30        9.64      1.12 o 
   2   5  18       14.47       18.92      1.60 o 
   3   5  18       17.76       16.98      1.59 o 
   4   5  18        0.17        3.39      0.95 o 
  -1   6  18        0.58        1.61      0.61 o 
   0   6  18        5.52        7.53      0.78 o 
   1   6  18        2.21        2.72      0.84 o 
   2   6  18        7.93        6.88      1.12 o 
   3   6  18        1.84        1.00      0.87 o 
   4   6  18        0.62        1.06      0.99 o 
   0   7  18        3.93        8.73      1.02 o 
   1   7  18        0.21       10.21      1.28 o 
   2   7  18       22.11       15.55      1.54 o 
   3   7  18       13.36       21.19      1.84 o 
   1   8  18       45.09       52.35      2.55 o 
   2   8  18       11.18        5.86      1.22 o 
   3   8  18        0.12        0.67      1.01 o 
   0  -4  19        2.45        3.96      0.92 o 
   1  -4  19        5.26        7.75      1.19 o 
   0  -3  19        1.24        4.13      0.85 o 
   1  -3  19       21.18       21.25      1.58 o 
   2  -3  19        0.53        0.52      0.83 o 
   0  -2  19        5.14        3.71      0.85 o 
   1  -2  19        0.15        4.64      0.96 o 
   2  -2  19       53.42       54.34      2.32 o 
   3  -2  19        0.01        0.14      0.74 o 
  -2  -1  19        0.88       -0.85      0.92 o 
   0  -1  19        4.65        1.46      0.74 o 
   1  -1  19        5.22        4.48      0.93 o 
   2  -1  19       16.86       19.12      1.57 o 
   3  -1  19        4.06        1.53      0.83 o 
  -2   0  19       18.95       29.89      1.81 o 
   0   0  19       18.12       14.84      1.35 o 
   2   0  19       16.86       16.83      1.48 o 
   3   0  19       20.91       19.69      1.62 o 
  -2   1  19        4.76        4.67      1.04 o 
   0   1  19        8.83       12.02      1.29 o 
   1   1  19        1.09        0.41      0.72 o 
   2   1  19       13.52       21.12      1.60 o 
   3   1  19        0.09       -0.73      0.73 o 
   4   1  19        9.23       13.71      1.50 o 
  -2   2  19       31.61       32.76      1.91 o 
  -1   2  19        6.62        4.60      0.93 o 
   0   2  19        2.14        0.34      0.88 o 
   1   2  19        0.16        1.18      0.79 o 
   2   2  19       85.65       99.12      3.19 o 
   3   2  19      107.54      112.14      3.53 o 
   4   2  19        0.59       -0.85      0.85 o 
  -1   3  19        6.97        7.28      1.07 o 
   0   3  19        0.06        0.48      0.75 o 
   1   3  19       68.20       78.53      2.78 o 
   2   3  19        5.05        2.28      0.87 o 
   3   3  19       11.26        8.53      1.28 o 
   4   3  19       24.77       27.26      1.96 o 
  -1   4  19       27.88       35.86      1.90 o 
   0   4  19        0.02       -0.09      0.79 o 
   1   4  19        1.84        2.55      0.84 o 
   2   4  19        6.83        8.79      1.18 o 
   3   4  19        6.30        3.65      0.91 o 
   4   4  19       39.51       50.12      2.48 o 
  -1   5  19        0.08       -0.43      0.90 o 
   0   5  19        3.43        2.99      0.91 o 
   1   5  19       12.31       13.48      1.36 o 
   2   5  19        0.00        1.14      0.86 o 
   3   5  19        0.04       -0.44      0.83 o 
   0   6  19        0.35       -0.46      0.59 o 
   1   6  19        0.82        0.73      0.81 o 
   3   6  19        0.60       -0.83      0.83 o 
   1   7  19        0.37        0.00      0.85 o 
   2   7  19        0.64        4.12      1.17 o 
   3   7  19        6.70        3.98      1.16 o 
   0  -2  20        0.31       -0.65      0.76 o 
   1  -2  20        3.45        6.03      1.14 o 
   2  -2  20        0.44        1.07      0.79 o 
   0  -1  20       10.86       12.61      1.32 o 
   1  -1  20        3.94        8.95      1.27 o 
   2  -1  20       21.88       26.46      1.82 o 
   0   0  20        8.02        8.26      1.14 o 
   1   0  20        4.82        7.52      1.16 o 
   2   0  20        7.74       12.73      1.34 o 
   3   0  20        3.99        5.65      1.11 o 
   0   1  20        3.78        4.41      0.93 o 
   1   1  20        0.00       -0.69      0.72 o 
   2   1  20       24.32       22.17      1.72 o 
   3   1  20       29.52       29.21      1.93 o 
   0   2  20        0.67        2.61      0.91 o 
   1   2  20       12.85       16.23      1.50 o 
   2   2  20        0.33        0.20      0.78 o 
   3   2  20       25.38       19.02      1.72 o 
   0   3  20        2.45        2.49      1.01 o 
   1   3  20       54.41       51.19      2.27 o 
   2   3  20        0.01       12.63      1.45 o 
   3   3  20       35.40       39.29      2.23 o 
   0   4  20        2.14        2.00      0.89 o 
   1   4  20        0.01        0.84      0.81 o 
   2   4  20        9.17       15.06      1.48 o 
   3   4  20        0.04        2.79      0.97 o 
   0   5  20        2.36        2.59      0.99 o 
   1   5  20        6.28        6.75      1.16 o 
   2   5  20        0.19        6.66      1.14 o 
   3   5  20        0.08       -0.02      0.96 o 
   1   6  20        7.68        4.98      1.19 o 
   2   6  20        1.21        0.43      0.85 o 
   1   0  21        0.06        0.74      0.79 o 
   1   1  21       16.35       12.19      1.38 o 
   1   2  21        0.26       -0.73      0.73 o 
   2   2  21        8.64        7.50      1.14 o 
   1   3  21        1.82        2.29      1.04 o 
                                                 
